# Supplementary material for: Transcriptomics of Canine Inflammatory Mammary Cancer Treated with Empty Cowpea Mosaic Virus Implicates Neutrophils in Anti-Tumor Immunity
Source: Int J Mol Sci. 2023 Sep 13;24(18):14034. doi: 10.3390/ijms241814034 (PMC10531449; doi:10.3390/ijms241814034)
Supplement: Supplementary file 1 [file ijms-24-14034-s001.zip › Supplementary File S1.xlsx]

## Sheet: Supplemental table 1
File Name			20220405_20220405Canine3928_RNA-C1_01.RCC	20220405_20220405Canine3928_RNA-C2_02.RCC	20220405_20220405Canine3928_RNA-C3_03.RCC	20220405_20220405Canine3928_RNA-C4_04.RCC	20220405_20220405Canine3928_RNA-T1b_05.RCC	20220405_20220405Canine3928_RNA-T2a_06.RCC	20220405_20220405Canine3928_RNA-T2b_07.RCC	20220405_20220405Canine3928_RNA-T3a_08.RCC	20220405_20220405Canine3928_RNA-T3b_09.RCC	20220405_20220405Canine3928_RNA-T4a_10.RCC	20220405_20220405Canine3928_RNA-T4b_11.RCC	20220405_20220405Canine3928_STD_12.RCC
Description
Table S1.		Differential gene expression		: Genes NanoString nCounter
Sample ID			RNA-C1	RNA-C2	RNA-C3	RNA-C4	RNA-T1b	RNA-T2a	RNA-T2b	RNA-T3a	RNA-T3b	RNA-T4a	RNA-T4b	STD
Owner			RTC-CJ	RTC-CJ	RTC-CJ	RTC-CJ	RTC-CJ	RTC-CJ	RTC-CJ	RTC-CJ	RTC-CJ	RTC-CJ	RTC-CJ	RTC-CJ
Sample Date			2022-04-05	2022-04-05	2022-04-05	2022-04-05	2022-04-05	2022-04-05	2022-04-05	2022-04-05	2022-04-05	2022-04-05	2022-04-05	2022-04-05
File Version			1.7	1.7	1.7	1.7	1.7	1.7	1.7	1.7	1.7	1.7	1.7	1.7
Gene RLF			NS_CANINEIO_V1.0	NS_CANINEIO_V1.0	NS_CANINEIO_V1.0	NS_CANINEIO_V1.0	NS_CANINEIO_V1.0	NS_CANINEIO_V1.0	NS_CANINEIO_V1.0	NS_CANINEIO_V1.0	NS_CANINEIO_V1.0	NS_CANINEIO_V1.0	NS_CANINEIO_V1.0	NS_CANINEIO_V1.0
Comments
Lane ID			1	2	3	4	5	6	7	8	9	10	11	12
FOV Count			555	555	555	555	555	555	555	555	555	555	555	555
FOV Counted			518	540	537	527	523	521	535	520	517	515	517	530
Scanner ID			1701C0433	1701C0433	1701C0433	1701C0433	1701C0433	1701C0433	1701C0433	1701C0433	1701C0433	1701C0433	1701C0433	1701C0433
Stage Position			1	1	1	1	1	1	1	1	1	1	1	1
Binding Density			2.44	1.44	1.98	1.54	1.53	1.51	0.42	2	2	1.71	0.97	0.69
Messages			;This biological sample appears to be too concentrated and/or to have too many high expressing targets. You may be losing data due to flow cell saturation. Try using half the amount of input RNA for this sample.
Positive	POS_A	ERCC_00117.1	8212	14640	10863	16791	17504	15234	26973	11551	11227	14209	21934	20451
Positive	POS_B	ERCC_00112.1	2830	5291	3987	6087	6560	5714	10165	4286	4174	5192	8224	7917
Positive	POS_C	ERCC_00002.1	699	1249	1092	1621	1559	1495	2627	1109	1040	1294	2085	1993
Positive	POS_D	ERCC_00092.1	175	321	259	351	392	301	572	247	240	302	434	354
Positive	POS_E	ERCC_00035.1	30	54	42	67	67	50	118	56	49	57	75	70
Positive	POS_F	ERCC_00034.1	24	25	25	48	43	39	47	19	26	34	50	47
Negative	NEG_A	ERCC_00096.1	10	11	6	10	16	9	13	15	9	7	10	8
Negative	NEG_B	ERCC_00041.1	3	5	4	11	8	5	9	4	10	8	8	7
Negative	NEG_C	ERCC_00019.1	9	5	12	19	8	7	8	12	10	9	9	10
Negative	NEG_D	ERCC_00076.1	9	2	7	11	5	3	10	6	13	14	13	3
Negative	NEG_E	ERCC_00098.1	12	6	9	15	15	9	9	8	11	14	11	18
Negative	NEG_F	ERCC_00126.1	16	9	20	17	16	16	18	19	26	14	12	18
Negative	NEG_G	ERCC_00144.1	8	1	4	5	12	7	4	4	4	7	8	4
Negative	NEG_H	ERCC_00154.1	8	8	14	6	11	6	4	17	13	16	9	4
	background promedio		9.375	5.875	9.5	11.75	11.375	7.75	9.375	10.625	12	11.125	10	9	13.344
Endogenous	ABCB1	NM_001003215.1	100	41	71	47	102	57	10	243	225	157	158	1167
Endogenous	ABL1	XM_005625232.1	901	720	946	842	716	694	120	931	802	1208	545	1309
Endogenous	ACOD1	XM_542615.6	85	358	85	138	57	84	19	256	168	26	61	1876
Endogenous	ACVR1	XM_022414922.1	1040	1048	1201	1076	906	1241	434	1342	1151	1157	536	1111
Endogenous	ADA	XM_005635097.2	1731	1550	1040	1773	980	1332	295	1277	1075	1144	840	1613
Endogenous	ADAMTS2	XM_843844.4	2593	763	701	1359	2097	1682	86	387	498	1815	1014	1379
Endogenous	ADGRE5	NM_001048110.1	719	555	819	458	595	641	137	393	394	420	445	822
Endogenous	ADORA2A	NM_001003278.1	160	173	80	305	151	89	11	99	128	118	94	1315
Endogenous	ADORA3	NM_001003178.1	143	155	126	169	69	71	13	354	333	362	261	1304
Endogenous	AICDA	NM_001003380.1	24	11	16	14	31	10	3	18	10	16	13	880
Endogenous	AIRE	XM_022413324.1	9	9	11	19	8	6	9	16	15	7	5	749
Endogenous	AKT1	XM_548000.4	3689	4537	3924	4737	3204	2830	571	3548	3857	5705	3371	1107
Endogenous	AKT3	XM_022421141.1	280	430	328	286	327	349	90	319	296	350	233	623
Endogenous	ALCAM	NM_001313804.1	1718	5466	2264	3808	1228	7312	3777	6948	2683	4147	2480	1515
Endogenous	AMBP	XM_538807.6	8	3	7	6	9	7	3	1	6	3	3	1307
Endogenous	ANKRD22	XM_005636647.3	183	323	712	578	495	206	34	305	344	328	325	965
Endogenous	ANXA1	XM_533524.2	31104	10024	62438	20583	23613	49832	22502	16958	19827	40960	28503	1393
Endogenous	APC	XM_014111995.2	1096	1309	829	1374	792	1065	151	1049	1013	1504	670	1529
Endogenous	APOE	XM_022425020.1	21409	106083	37940	12402	16271	37006	24943	164948	74797	6768	10474	751
Endogenous	APP	NM_001293279.1	8773	12475	21460	9136	5000	18307	11098	10100	5231	13735	8033	1089
Endogenous	AR	NM_001003053.1	113	92	83	124	119	111	10	370	40	219	124	1082
Endogenous	ARG1	XM_532053.2	44	42	12	28	34	45	54	5	1	86	74	1374
Endogenous	ARG2	XM_022421753.1	677	840	617	1988	582	662	507	1717	926	1380	918	1078
Endogenous	ATF1	XR_295821.1	844	1537	812	1474	859	1141	663	1112	1091	1405	803	1109
Endogenous	ATF2	XM_005640334.3	1133	1858	1073	1796	1159	1471	591	1663	1292	2167	1015	1364
Endogenous	ATG10	XM_005618157.3	55	59	36	55	38	49	17	69	56	113	36	1119
Endogenous	ATG12	XM_022425133.1	42	63	40	61	43	37	34	46	52	78	33	960
Endogenous	ATG16L1	XM_845571.5	402	411	451	645	348	436	152	530	495	727	314	952
Endogenous	ATG5	XM_014118180.2	1605	1462	1045	3306	823	1527	601	1292	1536	2757	1497	1394
Endogenous	ATG7	XM_022406360.1	435	647	534	585	392	396	167	663	599	521	387	872
Endogenous	ATM	NM_001130828.1	640	1033	764	922	550	865	268	1108	1202	982	540	1009
Endogenous	ATRX	XM_014111550.2	963	1329	1220	1114	899	1245	402	1453	1291	1279	588	1305
Endogenous	AXL	XM_022405907.1	2628	1070	1383	1365	1491	1613	235	1089	654	960	827	896
Endogenous	B2M	NM_001284479.1	111623	187448	142951	127315	63921	91324	32366	195298	192202	125377	86102	1394
Endogenous	BATF	XM_849670.1	15	3	17	8	7	15	4	13	13	13	12	1593
Endogenous	BAX	NM_001003011.1	516	568	636	782	410	467	258	609	1036	645	501	1302
Endogenous	BCL10	XM_547304.2	274	241	316	307	192	335	176	262	228	310	172	1045
Endogenous	BCL2	NM_001002949.1	667	5394	2392	1095	790	3345	1968	3446	2609	2221	816	1319
Endogenous	BCL2L1	NM_001003072.1	1020	1115	1661	1681	1482	1674	1177	997	993	1599	983	1383
Endogenous	BCL6	NM_001195404.1	593	373	696	605	681	690	437	628	343	1298	577	1314
Endogenous	BCR	XM_014108205.2	947	1050	970	1150	651	2017	678	835	672	1451	727	1437
Endogenous	BHLHE40	XM_541795.6	2119	5010	4137	2076	3960	4374	1263	4340	4621	2012	1572	795
Endogenous	BID	NM_001251938.1	1080	1464	876	1562	586	974	367	1257	1296	2072	1120	1042
Endogenous	BIRC5	NM_001003348.1	1115	4318	805	2027	420	666	236	1428	2861	916	728	685
Endogenous	BLK	XM_543206.4	31	77	61	25	102	55	9	73	25	46	43	1199
Endogenous	BLNK	XM_005637573.3	344	219	699	378	378	446	144	357	188	250	238	1857
Endogenous	BMI1	NM_001287063.1	803	1314	1156	1499	808	1922	979	1227	1150	1713	897	1802
Endogenous	BRAF	XM_022403736.1	668	929	509	757	479	556	117	885	659	842	429	1187
Endogenous	BRCA1	NM_001013416.1	163	1148	216	393	90	161	54	535	745	161	71	1765
Endogenous	BRCA2	NM_001006653.4	217	717	181	522	136	205	48	421	628	210	108	922
Endogenous	BST1	XM_545938.6	232	140	114	377	163	137	62	212	196	187	150	1074
Endogenous	BST2	XM_860510.5	1656	1622	10132	2619	1191	1777	1761	1637	1315	1216	1132	1673
Endogenous	BTK	XM_005641566.2	620	470	425	503	496	500	60	551	396	487	446	1401
Endogenous	BTLA	XM_545097.2	19	50	52	16	83	78	10	72	42	55	42	1030
Endogenous	C1QA	XM_535367.6	991	1106	1696	971	730	1140	131	1437	1523	834	990	1037
Endogenous	C1QB	XM_544507.5	3896	6000	4957	2456	3707	4512	650	4565	5215	2465	3379	704
Endogenous	C1QBP	XM_546568.6	899	1219	1089	2433	977	888	909	1117	1490	1053	916	602
Endogenous	C1R	XM_534901.6	5577	2463	4296	3272	6892	4765	952	2717	1859	2479	2007	1056
Endogenous	C1S	XM_005637210.3	13425	6499	11855	7161	16265	11900	2131	7947	4385	6407	4893	1239
Endogenous	C2	XM_014118342.2	1530	802	976	931	1301	1040	127	929	878	696	658	1436
Endogenous	C3	XM_022407130.1	9260	3585	6736	3149	7375	4980	387	5479	1688	2255	2040	1445
Endogenous	C3AR1	XM_005637196.3	1795	1052	1030	1105	328	997	73	1361	1078	709	970	1461
Endogenous	C4BPA	XM_003434950.4	65	14	21	91	174	45	13	13	29	60	68	1649
Endogenous	C5	XM_022425033.1	24	10	24	17	33	22	5	24	9	33	21	1066
Endogenous	C6	XM_022417885.1	138	227	226	614	1130	413	120	313	79	280	208	1290
Endogenous	C7	XM_022417892.1	720	599	1167	2668	2108	1169	170	1586	132	601	541	971
Endogenous	C8A	XM_003639022.3	9	2	6	5	2	5	10	4	3	11	5	1448
Endogenous	C8B	XM_536694.6	5	1	13	14	3	7	4	1	15	8	2	1680
Endogenous	C8G	XM_014116920.2	12	8	20	13	15	25	9	16	10	11	4	922
Endogenous	C9	XM_005619370.3	3	5	7	6	9	8	5	6	7	7	5	1477
Endogenous	CALHM6	XM_850260.5	202	472	329	236	193	293	141	616	572	536	243	1283
Endogenous	CAMP	NM_001003359.1	28	6	16	14	15	22	10	6	6	17	14	710
Endogenous	CARD11	XM_005621150.3	27	79	53	41	100	51	8	84	45	27	26	546
Endogenous	CARD9	XM_844178.1	124	99	135	106	55	107	34	150	120	92	54	982
Endogenous	CASP10	XM_005640530.3	570	340	370	1657	491	388	100	483	504	563	302	908
Endogenous	CASP3	NM_001003042.1	319	245	352	463	315	203	84	353	307	589	338	997
Endogenous	CASP8	NM_001048029.1	81	62	153	114	76	69	44	94	87	101	64	944
Endogenous	CCL1	NM_001005252.1	10	26	11	3	9	9	5	12	11	9	13	576
Endogenous	CCL13	NM_001003966.1	676	381	362	432	518	366	87	469	338	590	420	993
Endogenous	CCL14	XM_537723.6	1007	364	578	854	319	1714	1436	345	729	406	363	1460
Endogenous	CCL16	XM_537724.6	12	5	12	14	8	2	6	8	4	7	6	1083
Endogenous	CCL17	NM_001003051.1	33	50	42	125	5768	39	20	48	80	137	101	1462
Endogenous	CCL19	NM_001005256.1	638	588	459	352	1157	486	113	266	255	199	336	1183
Endogenous	CCL2	NM_001003297.1	10140	6778	2922	7046	2233	4079	514	8105	7419	4041	3302	1121
Endogenous	CCL20	NM_001005254.1	61	30	57	119	208	40	9	116	75	82	79	1406
Endogenous	CCL21	NM_001005258.1	1999	405	908	597	632	684	228	954	228	162	256	846
Endogenous	CCL22	XM_003433778.2	19	39	18	16	45	12	8	19	24	25	19	1389
Endogenous	CCL23	XM_537722.6	12003	4128	9181	6483	2929	5256	1817	11699	29143	5485	5049	1132
Endogenous	CCL24	NM_001003967.1	107	52	63	1983	51	154	17	148	39	149	115	1248
Endogenous	CCL25	NM_001005259.1	4	5	26	11	7	26	16	16	10	13	7	1179
Endogenous	CCL26	NM_001005253.1	3	5	2	1736	2	6	3	1	1	2	2	1434
Endogenous	CCL27	NM_001003968.1	94	23	23	22	18	30	7	20	32	28	16	502
Endogenous	CCL28	NM_001005257.1	39	398	543	167	81	1068	795	2640	2568	273	307	950
Endogenous	CCL3	NM_001005251.1	124	304	50	71	112	95	24	138	246	73	56	1594
Endogenous	CCL4	NM_001005250.1	177	570	103	86	137	227	60	336	487	93	127	1131
Endogenous	CCL5	NM_001003010.2	1507	14513	3527	665	1739	2211	951	5762	7699	1871	1391	1063
Endogenous	CCL7	NM_001010960.1	307	396	165	165	44	201	29	4112	4206	366	224	1356
Endogenous	CCL8	NM_001005255.1	1846	724	341	939	262	325	37	290	283	503	578	1598
Endogenous	CCND1	NM_001005757.1	579	5034	575	1098	319	1639	1838	3621	4148	2100	1212	1104
Endogenous	CCND2	XM_849493.1	1184	613	630	7025	3521	700	71	789	548	5427	4108	1566
Endogenous	CCND3	XM_859764.3	951	699	1161	1726	1200	974	561	851	493	1948	1121	1442
Endogenous	CCR1	NM_001038606.1	1103	824	926	609	686	707	55	459	719	544	801	946
Endogenous	CCR10	XM_844228.3	5	6	3	11	3	2	4	5	8	3	3	596
Endogenous	CCR2	XM_541906.1	311	198	251	278	165	253	51	213	137	98	207	1013
Endogenous	CCR3	NM_001005261.1	35	36	25	26	20	9	7	25	22	42	53	1423
Endogenous	CCR4	NM_001003020.1	34	50	34	23	29	32	14	40	23	27	42	1570
Endogenous	CCR5	NM_001012342.2	500	583	413	353	226	362	52	311	295	208	271	808
Endogenous	CCR6	XM_846017.4	81	74	70	58	166	72	28	222	91	67	90	1684
Endogenous	CCR7	XM_548131.2	225	476	219	65	846	147	20	214	99	274	232	1425
Endogenous	CCR9	NM_001284476.1	7	14	27	22	13	7	7	2	4	12	12	1244
Endogenous	CCRL2	XM_541904.5	119	171	37	91	170	70	22	161	153	134	143	1741
Endogenous	CD14	XM_843653.5	1600	1134	2293	1155	1434	1268	168	1246	1591	2211	2118	885
Endogenous	CD160	XM_005630717.1	15	71	14	11	14	8	6	44	46	13	16	922
Endogenous	CD163	NM_001048020.1	1770	419	1249	1400	529	551	35	512	733	775	638	1131
Endogenous	CD164	XM_532256.6	6786	5292	4911	9913	5378	5846	2305	5567	6213	7429	5213	1297
Endogenous	CD180	XM_544362.6	809	360	578	537	219	432	61	509	565	281	320	1361
Endogenous	CD19	XM_005621381.3	11	53	24	9	78	43	5	36	13	8	15	1022
Endogenous	CD1A6	NM_001128837.1	100	43	38	23	17	40	10	74	39	47	37	1801
Endogenous	CD1B	NM_001130830.1	7	7	42	5	1	11	17	29	44	36	15	843
Endogenous	CD1C	NM_001128836.1	21	51	27	11	18	17	3	73	18	10	14	617
Endogenous	CD1D	XM_005640956.2	91	131	62	45	62	72	22	50	32	51	41	652
Endogenous	CD1E	XM_005640914.2	50	68	29	23	12	25	11	98	18	14	20	1085
Endogenous	CD2	XM_844126.1	392	1636	696	293	530	511	93	1406	1324	236	285	915
Endogenous	CD200	XM_005639479.2	101	133	122	206	304	403	96	155	194	298	129	1310
Endogenous	CD207	XM_850409.2	5	8	14	12	12	7	3	2	10	17	9	1466
Endogenous	CD209	NM_001130832.1	13868	4021	1510	5926	2283	2215	34	1025	2242	2323	2263	1724
Endogenous	CD22	XM_862798.3	439	303	328	256	606	286	30	434	261	444	321	1306
Endogenous	CD244	XM_005640944.1	63	54	14	30	9	21	4	60	45	21	20	1515
Endogenous	CD247	XM_005622970.1	28	129	60	31	102	66	30	86	56	35	27	507
Endogenous	CD27	XM_849371.1	77	224	130	40	147	113	31	153	114	49	60	598
Endogenous	CD274	XM_541302.2	126	239	182	116	102	124	58	157	168	133	107	1318
Endogenous	CD276	XM_849111.1	858	436	594	574	501	713	90	372	350	409	308	1638
Endogenous	CD28	NM_001003087.1	104	375	223	74	288	195	37	257	178	108	76	960
Endogenous	CD34	NM_001003341.1	3486	1325	1226	1440	726	1770	155	1031	852	1210	819	1324
Endogenous	CD36	NM_001177734.2	2770	460	556	1504	358	862	71	1428	502	618	555	1064
Endogenous	CD37	XM_541497.4	446	460	386	424	371	371	28	773	493	347	304	1282
Endogenous	CD38	NM_001003143.1	667	1058	587	725	1953	422	39	729	740	704	439	1457
Endogenous	CD3D	XM_536556.2	172	776	383	168	464	261	64	639	558	221	250	1125
Endogenous	CD3E	NM_001003379.1	541	2336	1248	552	1510	991	110	2122	1921	539	709	1155
Endogenous	CD3EAP	XM_022405335.1	54	75	68	99	38	72	56	53	72	58	38	758
Endogenous	CD3G	XM_005619711.3	129	451	240	125	255	203	29	410	340	113	131	674
Endogenous	CD4	NM_001003252.1	237	426	173	209	532	196	59	446	333	306	324	1138
Endogenous	CD40	NM_001002982.1	446	1049	429	297	281	386	70	721	550	287	210	1502
Endogenous	CD40LG	NM_001002981.1	35	56	34	32	127	33	15	52	36	14	42	1193
Endogenous	CD44	NM_001197022.1	24974	8822	27004	14332	11406	17778	5190	20473	9930	51888	30297	1902
Endogenous	CD47	NM_001080721.1	4676	4878	4935	11506	3624	4183	1699	8109	7238	7129	4178	1196
Endogenous	CD48	XM_545759.5	696	979	484	634	498	475	66	927	919	537	624	1630
Endogenous	CD5	XM_005631690.3	271	1003	550	503	892	508	88	651	349	350	345	1386
Endogenous	CD53	XM_003639132.2	1363	1368	1043	933	1142	1014	121	1579	1165	711	773	1231
Endogenous	CD55	XM_022420853.1	5005	343	336	6709	6416	548	19	541	477	1159	657	1143
Endogenous	CD58	XM_014120568.2	791	901	695	540	917	622	86	736	875	1038	592	1657
Endogenous	CD59	XM_022405336.1	2373	3710	3203	6484	1713	1518	515	2377	6756	4858	2241	1697
Endogenous	CD6	XM_014121151.1	105	370	221	89	238	195	32	270	153	75	99	808
Endogenous	CD63	XM_005625462.1	20504	13246	16508	26204	23672	18017	8815	14845	15798	16565	14867	1306
Endogenous	CD68	XM_022418524.1	1202	1273	1368	893	1290	859	123	1280	1311	1500	1398	1280
Endogenous	CD7	XM_844435.4	24	79	33	27	72	28	16	53	47	25	34	572
Endogenous	CD70	XM_542136.4	44	52	33	29	40	32	10	46	70	30	31	1296
Endogenous	CD74	XM_005619298.3	22699	37852	54018	23063	22905	36762	18396	48675	38631	11378	13770	858
Endogenous	CD79A	NM_001313834.1	258	1051	1035	358	1331	1431	195	1300	689	281	462	1249
Endogenous	CD79B	XM_005624254.3	30	102	81	27	231	151	20	58	26	46	77	787
Endogenous	CD80	NM_001003147.1	425	431	710	261	456	478	47	548	448	440	304	1668
Endogenous	CD81	XM_014120935.1	5839	4795	10007	6288	4429	7403	6204	6045	6055	5108	3824	772
Endogenous	CD83	XM_847554.5	690	1032	558	490	712	966	41	773	413	675	583	1765
Endogenous	CD84	XM_005640884.3	299	421	371	235	440	306	52	566	427	240	229	984
Endogenous	CD86	NM_001003146.1	2396	1692	2419	1359	678	1762	142	2055	1801	1695	1533	1183
Endogenous	CD8A	XM_850452.1	191	755	164	69	196	166	34	334	251	93	132	1152
Endogenous	CD8B	XM_859954.4	66	224	99	45	153	76	22	251	162	110	71	1309
Endogenous	CD9	XM_005637440.2	13143	8273	11031	19859	9023	18372	17960	8784	9272	24147	15187	1250
Endogenous	CD96	XM_545094.2	62	249	56	52	48	78	41	204	220	31	38	1378
Endogenous	CD99	XM_014111551.1	2659	1613	2117	1677	1208	2375	588	1382	1183	3119	1604	1318
Endogenous	CDH1	NM_001287125.1	2507	5686	18721	9624	2934	8106	6779	15826	23977	10593	5675	1787
Endogenous	CDH5	XM_546894.6	378	147	202	315	207	216	80	178	147	79	87	664
Endogenous	CDK1	XM_014112825.1	807	1587	982	1893	449	639	158	866	1310	577	400	1272
Endogenous	CDK4	XM_022424104.1	3294	4903	2437	6182	2962	2916	940	3373	4144	5176	3100	1255
Endogenous	CDKN1A	XM_532125.2	2513	875	754	5299	1164	1039	174	1320	4361	6478	2819	1150
Endogenous	CDKN2A	XM_003431598.2	57	1336	222	225	208	274	799	390	745	582	442	582
Endogenous	CDKN2B	NM_001146269.1	323	468	184	1341	251	282	129	239	308	554	519	1402
Endogenous	CDKN2C	XM_005629013.2	573	1630	431	788	367	662	346	760	857	808	507	1289
Endogenous	CEACAM1	NM_001097557.1	1087	1542	2203	3303	1171	1561	544	2880	5147	2522	1574	1272
Endogenous	CEBPA	XM_005616767.1	1992	2053	804	2025	806	1158	138	2103	1450	1566	1498	1491
Endogenous	CEBPB	XM_005635170.3	2657	2664	4165	2370	3433	3817	2760	2204	4131	4386	3314	737
Endogenous	CFB	XM_003431676.3	285	626	3783	351	679	1321	700	2698	5128	2120	938	2009
Endogenous	CFD	XM_542213.6	1771	747	556	735	1211	984	416	678	699	474	560	469
Endogenous	CFI	XM_014109975.2	1525	672	1807	1257	2621	2096	504	1772	1329	2258	1230	1499
Endogenous	CFP	XM_548978.6	540	259	206	472	198	192	13	408	283	209	226	1029
Endogenous	CH25H	NM_001313827.1	407	383	497	249	584	374	110	148	214	623	435	1661
Endogenous	CHEK2	XM_022410496.1	170	293	105	231	160	177	92	245	238	162	92	984
Endogenous	CHUK	XM_005637611.3	250	247	270	368	185	203	47	234	240	417	236	1371
Endogenous	CIITA	XM_547128.2	1185	2197	948	1326	1284	1163	195	1415	1019	763	792	977
Endogenous	CISH	XM_541873.6	122	138	146	185	104	62	32	103	110	148	77	1117
Endogenous	CKLF	NM_001252340.1	12	11	9	7	15	15	12	15	6	15	10	626
Endogenous	CLDN1	XM_845155.5	2754	1168	15850	2967	2088	2766	1079	2341	1322	5242	2335	1570
Endogenous	CLEC4A	XM_014108320.2	84	62	147	118	93	168	39	178	108	401	82	910
Endogenous	CLEC5A	XM_014119959.2	18	6	28	16	21	9	6	12	5	25	13	1638
Endogenous	CLEC7A	XM_022411028.1	341	317	257	464	936	274	37	321	303	350	307	1284
Endogenous	CLU	NM_001003370.1	21851	42250	105867	11419	5887	69842	50278	74996	132894	66760	41214	1332
Endogenous	CMA1	NM_001013424.1	1085	103	79	664	231	249	18	78	155	219	239	581
Endogenous	CMKLR1	XM_022410212.1	287	471	816	336	382	1087	490	870	966	259	226	1200
Endogenous	CNP	XM_005624476.3	287	1888	520	809	389	633	446	926	1725	386	343	926
Endogenous	COL1A1	NM_001003090.1	167983	24564	33610	83634	251360	84768	7531	16848	30950	73531	70861	1027
Endogenous	COL3A1	XM_845916.1	151120	22671	29852	99409	200490	74283	4998	18158	24540	120697	98844	1261
Endogenous	COLEC12	XM_022421537.1	1371	296	569	2613	1565	558	110	415	285	660	558	741
Endogenous	CPA3	XM_542828.6	1252	96	72	787	311	231	18	121	182	265	320	1128
Endogenous	CR1L	XM_005622317.2	108	190	81	75	399	144	9	94	84	185	175	1188
Endogenous	CR2	XM_005622319.1	98	152	122	45	926	170	8	111	34	126	165	1939
Endogenous	CREB1	XM_014110992.2	895	1313	1385	1132	801	1145	547	1388	1363	1390	731	959
Endogenous	CREB5	XM_022427523.1	198	130	768	146	33	497	78	104	120	301	114	923
Endogenous	CREBBP	XM_003434864.4	1172	1690	1548	1407	1020	1672	418	1644	1152	1628	943	1326
Endogenous	CRP	XM_545746.2	5	5	9	8	6	8	7	3	9	1	5	815
Endogenous	CSF1	XM_005621807.2	2612	1857	2690	3013	1745	2767	467	1739	1662	2731	1468	1510
Endogenous	CSF1R	XM_546306.6	2627	2578	2785	1444	1418	3169	497	2755	2216	1068	1494	512
Endogenous	CSF2	NM_001003245.1	32	35	16	52	13	3	5	16	13	16	30	1423
Endogenous	CSF2RB	XM_538397.6	441	451	382	379	422	362	21	399	362	277	322	698
Endogenous	CSF3	XM_022423955.1	14	7	13	11	15	7	11	11	17	16	16	553
Endogenous	CSF3R	XM_005628934.3	244	116	38	144	452	73	22	45	78	567	512	1762
Endogenous	CTLA4	NM_001003106.1	227	1266	532	282	985	444	23	517	380	884	428	1229
Endogenous	CTSG	XM_014115810.2	19	32	16	21	31	7	10	26	24	21	9	969
Endogenous	CTSH	XM_536212.3	7018	5548	8373	6425	6902	4612	963	7418	5726	5959	5923	1737
Endogenous	CTSS	NM_001002938.1	9639	6467	5807	6207	2383	4718	482	9900	9062	3684	5106	1273
Endogenous	CTSW	XM_540846.5	119	375	91	86	117	144	36	240	205	53	79	1411
Endogenous	CX3CL1	NM_001284456.1	212	313	108	774	463	327	130	739	345	623	474	898
Endogenous	CX3CR1	NM_001284491.1	131	48	75	178	34	156	23	162	69	102	180	720
Endogenous	CXCL10	NM_001010949.1	1179	25264	6429	1708	293	3222	645	9174	6241	252	450	1537
Endogenous	CXCL11	XM_003640114.2	22	54	27	22	21	39	9	66	39	14	18	1787
Endogenous	CXCL12	NM_001128097.1	4956	5889	2280	5666	3873	4735	4930	3976	2637	1462	1646	1131
Endogenous	CXCL13	XM_845089.3	762	472	313	87	647	519	35	368	595	321	322	1276
Endogenous	CXCL14	XM_005626560.1	12754	2806	1857	17850	30244	5360	372	2055	1097	18083	10915	1408
Endogenous	CXCL16	XM_844211.3	3316	6488	8416	8604	3850	6609	4507	7307	11337	5129	3778	560
Endogenous	CXCL8	NM_001003200.1	4052	908	852	710	7777	561	320	1362	3748	4117	5038	1480
Endogenous	CXCR1	XM_005640640.2	74	33	32	47	93	30	9	22	30	197	158	901
Endogenous	CXCR2	NM_001003151.2	177	42	63	122	165	68	22	47	50	439	319	1683
Endogenous	CXCR3	NM_001011887.1	67	310	152	81	122	116	24	251	200	78	93	847
Endogenous	CXCR4	NM_001048026.1	621	2681	847	553	2121	911	261	3672	3191	1057	957	1068
Endogenous	CXCR5	XM_546496.3	75	90	71	42	185	129	24	67	44	66	69	1950
Endogenous	CXCR6	XM_846798.4	180	533	285	210	241	264	43	439	424	193	187	1569
Endogenous	CYBB	NM_001100291.1	3865	3585	3216	2786	1666	3469	276	4047	3506	1454	1843	1522
Endogenous	CYFIP2	XM_005619254.3	188	548	366	245	337	428	159	305	198	180	160	1679
Endogenous	CYLD	XM_005617569.3	976	1620	999	1089	949	1286	431	1519	1147	2429	1312	1035
Endogenous	DDR1	XM_022425821.1	272	1831	315	773	288	792	570	1269	1569	903	411	1016
Endogenous	DDX5	NM_001286941.1	6591	13426	7633	8433	6377	7772	1446	11889	11202	8764	4888	769
Endogenous	DDX58	XM_003639385.2	368	323	901	671	207	260	68	353	315	526	349	1339
Endogenous	DEFB1	NM_001113713.1	1	1	7	43	96	1	10	1	2	1	39	1342
Endogenous	DLA-12	NM_001014379.1	4032	3312	2681	2690	1784	3525	625	5055	4054	3827	2833	1315
Endogenous	DLA-64	NM_001014378.1	1217	4763	3327	1117	2266	2064	1515	4798	3885	1111	1094	530
Endogenous	DLA-79	NM_001020810.1	1207	1659	1962	336	1392	1821	526	1547	1097	330	389	1082
Endogenous	DLA-DMA	NM_001048099.1	1350	1197	1207	1235	633	1031	209	1582	1251	1003	644	1159
Endogenous	DLA-DMB	NM_001271070.1	2364	3384	2655	3459	1461	2504	381	3033	2517	1274	1535	1479
Endogenous	DLA-DOB	NM_001048127.1	219	1046	412	134	927	449	65	434	161	313	295	1386
Endogenous	DLA-DQA1	NM_001011726.1	20518	23038	16235	15428	13292	20629	3217	41447	35462	8178	9946	1674
Endogenous	DLA-DQB1	NM_001014381.1	11721	14343	4	6961	13152	18883	4052	11324	9081	3987	5270	920
Endogenous	DLA-DRA	NM_001011723.1	34301	48351	45143	24370	23115	37739	6828	55290	46021	19324	19742	1521
Endogenous	DLA88	NM_001014767.1	12722	17667	16882	3420	9771	11870	5388	19159	18237	4723	4542	1134
Endogenous	DMBT1	XM_014109111.2	13	608	183	149	797	10	4	1228	18078	792	453	1512
Endogenous	DNMT3A	XM_022404353.1	133	295	149	233	166	241	57	281	208	207	130	1017
Endogenous	DOCK2	XM_546246.5	711	1143	729	527	705	675	99	964	621	476	510	1143
Endogenous	DOK1	XM_540216.6	765	459	1217	876	487	808	431	568	394	893	594	1566
Endogenous	DOK2	XM_543259.6	64	70	47	56	21	73	54	67	59	69	40	1247
Endogenous	DUSP1	XM_014112785.1	3097	3188	7063	4874	10779	5700	722	3504	3267	7391	6691	1121
Endogenous	DUSP6	XM_860257.1	4120	5090	5186	7481	3944	3201	502	3699	3661	5400	4733	1254
Endogenous	EBI3	XM_005633060.3	26	54	46	29	41	27	30	113	78	37	24	803
Endogenous	EGFR	XM_533073.2	1427	735	2039	1483	1032	1886	979	2145	1452	2552	1061	1837
Endogenous	EGR1	XM_846145.3	2753	7218	5210	6145	9896	3245	246	3741	3313	3989	3609	1636
Endogenous	ELANE	NM_001003378.2	6	12	9	16	10	13	9	11	11	8	4	744
Endogenous	ENTPD1	XM_005637555.3	1009	552	706	445	913	900	181	759	733	245	300	1214
Endogenous	EOMES	XM_845645.3	59	340	84	51	94	88	16	186	315	78	66	1840
Endogenous	EP300	XM_022424377.1	1567	1892	1302	1953	1289	1754	412	1854	1522	2124	1110	1291
Endogenous	EPCAM	XM_005626238.1	2476	17556	17387	16077	4622	14217	18395	24654	20341	9099	4835	1219
Endogenous	EPHA5	XM_005628243.2	11	129	11	11	11	137	32	26	8	18	12	1542
Endogenous	EPSTI1	XM_005633925.1	998	804	1450	1534	895	711	324	815	467	731	555	1740
Endogenous	ERBB2	NM_001003217.1	778	1260	2291	1959	1357	1344	671	2413	2186	1475	807	1599
Endogenous	ERBB3	XM_538226.6	668	7890	2203	2770	1742	3977	1732	5801	5721	1940	1419	793
Endogenous	ERBB4	XM_003434277.4	5	97	284	49	37	250	141	154	50	480	143	896
Endogenous	ESR1	NM_001286958.1	326	251	171	451	280	383	30	486	45	1096	435	1592
Endogenous	ESR2	XM_861041.4	18	3	44	15	12	19	4	12	19	19	15	937
Endogenous	ETS1	XM_546405.5	1394	1658	1915	666	1382	1670	452	1591	2180	757	835	1031
Endogenous	F13A1	XM_022414421.1	2669	645	328	1257	356	795	36	292	373	420	580	494
Endogenous	FABP7	XM_533484.6	6	29	3	22	3	1	2	1	1	40	16	719
Endogenous	FADD	XM_005631743.1	566	582	406	856	518	550	118	700	592	1098	585	1370
Endogenous	FAS	XM_005636650.1	592	814	773	1073	1132	662	93	902	780	790	528	1583
Endogenous	FASLG	XM_848916.1	54	197	86	54	60	92	9	109	126	56	38	1209
Endogenous	FAT1	XM_022404178.1	3588	2625	2094	6607	1755	2694	471	2573	3072	4133	1977	1389
Endogenous	FBXW11	XM_861445.4	588	476	546	976	492	580	285	565	492	912	511	1213
Endogenous	FCAR	XM_014116440.1	122	79	98	92	93	84	31	96	133	98	73	1103
Endogenous	FCER1A	NM_001110766.2	165	48	47	106	69	57	5	51	54	146	104	774
Endogenous	FCER1G	NM_001003171.2	3188	2825	3168	2246	1414	2066	492	2943	2914	2248	2275	961
Endogenous	FCER2	XM_022407108.1	551	265	134	177	408	273	28	145	102	184	254	876
Endogenous	FCGR1A	XM_014120558.2	755	284	765	473	361	469	53	427	452	556	578	975
Endogenous	FCRL2	XM_849766.5	42	22	17	33	42	23	7	44	42	29	41	969
Endogenous	FGFR1	XM_014120029.1	1338	549	1520	980	820	1152	226	1018	484	2021	779	732
Endogenous	FGFR3	XM_005618534.2	562	190	884	555	523	853	222	299	927	377	266	1368
Endogenous	FLT3	NM_001020811.1	139	176	195	123	171	154	15	299	159	201	204	2013
Endogenous	FLT3LG	NM_001003350.1	124	143	133	89	126	142	89	102	85	120	87	851
Endogenous	FN1	XM_536059.2	69557	8375	20618	20984	33775	51937	4085	8015	10172	36844	38010	1340
Endogenous	FOS	XM_547914.5	3928	10149	8907	22312	16420	6610	134	6796	8244	11910	5945	1313
Endogenous	FOXA1	XM_847261.4	5	4	1	4	4	2	4	14	7	35	9	1101
Endogenous	FOXP3	NM_001168461.1	18	63	34	20	52	40	10	45	38	26	31	549
Endogenous	FPR2	XM_005616212.2	147	67	86	77	44	70	61	80	104	66	53	891
Endogenous	FYN	XM_005627719.2	1793	768	815	1030	1395	1010	219	720	702	1136	890	1136
Endogenous	GATA3	XM_844060.1	305	218	914	442	387	444	418	703	72	1468	559	1328
Endogenous	GBP5	XM_547291.4	126	632	461	53	58	178	23	291	154	38	65	1357
Endogenous	GFAP	XM_005624376.3	23	34	32	12	25	17	16	71	35	9	18	1215
Endogenous	GH1	NM_001003168.1	111	23	35	38	207	60	12	35	31	62	40	1003
Endogenous	GPI	XM_848765.5	5995	4470	7492	6226	3007	5648	3076	5257	6873	6584	3247	1267
Endogenous	GSK3A	XM_014116630.2	1670	2303	2556	2804	1082	2512	745	2263	2143	2387	1362	2135
Endogenous	GSK3B	XM_535751.2	994	1320	926	1521	762	1024	305	1084	1213	1406	839	1070
Endogenous	GZMA	XM_544335.2	107	240	47	35	23	25	18	145	173	18	23	1518
Endogenous	GZMB	XM_547752.2	225	1136	63	64	148	111	13	291	751	66	81	1066
Endogenous	GZMH	XM_014115811.2	39	168	50	25	45	37	6	96	116	23	24	1618
Endogenous	GZMK	XM_546318.2	292	632	1132	79	605	775	179	1570	3143	218	249	1395
Endogenous	HAMP	NM_001007140.1	16	16	11	45	14	13	10	7	15	17	10	998
Endogenous	HAVCR2	NM_001254715.1	74	92	89	49	53	78	13	86	75	91	47	1478
Endogenous	HBEGF	XM_005617277.3	454	295	1224	709	234	432	36	202	317	960	426	1466
Endogenous	HCK	XM_022409133.1	221	2796	95	227	151	901	621	206	497	199	225	1755
Endogenous	HCST	XM_850362.1	9	10	16	24	14	11	6	5	16	16	13	541
Endogenous	HDC	XM_544676.5	135	24	9	91	102	50	5	15	23	39	57	1607
Endogenous	HIF1A	NM_001287163.1	3344	3426	4008	3832	6143	2571	757	3056	3167	3595	2411	1315
Endogenous	HLA-DRB1	NM_001014768.1	11976	19782	24355	10068	10575	20529	4482	20692	17286	6002	8544	1514
Endogenous	HMGB1	NM_001002937.2	5107	6761	6076	7452	3595	4638	2902	5638	6755	3540	2971	1982
Endogenous	HMGCR	XM_536323.6	1549	3065	1004	2428	979	2112	608	2103	2374	1330	1055	1642
Endogenous	HNF1A	XM_014107971.2	21	11	13	111	10	10	6	10	9	15	11	1180
Endogenous	HRAS	XM_540523.4	385	468	324	556	248	449	241	293	348	954	621	646
Endogenous	HSD11B1	NM_001005756.1	1484	687	1121	234	711	392	23	420	423	1222	867	1343
Endogenous	ICAM1	NM_001003291.1	2526	1063	3706	2231	1121	1926	406	1776	1272	1723	1102	2133
Endogenous	ICAM2	XM_005624303.1	434	376	363	538	511	415	73	434	265	325	290	1473
Endogenous	ICAM3	XM_003432853.4	180	496	324	129	337	311	56	447	370	219	220	878
Endogenous	ICAM4	XM_848909.4	63	35	211	96	53	74	14	62	31	139	68	1334
Endogenous	ICOS	NM_001002972.2	341	989	527	374	904	521	85	873	567	514	442	1470
Endogenous	ICOSLG	XM_014109855.2	314	405	323	359	418	590	65	810	562	482	303	1195
Endogenous	IDH1	XM_014111093.2	603	262	603	1048	470	447	109	673	517	1051	590	1446
Endogenous	IDH2	XM_014112432.1	1103	2059	1023	1859	972	965	496	2005	3206	1372	891	870
Endogenous	IDO1	XM_532793.2	4760	2817	579	535	577	371	51	2010	876	222	274	1538
Endogenous	IDO2	XM_022404003.1	37	41	30	81	67	27	20	68	69	31	30	1069
Endogenous	IFGGC1	NM_001313803.1	285	1634	1326	378	117	436	108	1019	500	426	203	1223
Endogenous	IFI35	XM_548077.6	246	479	559	595	200	250	127	492	437	281	166	560
Endogenous	IFIH1	XM_545493.4	634	988	1280	1248	765	665	322	840	689	607	516	1050
Endogenous	IFIT2	XM_005618758.3	198	175	857	245	100	195	123	689	282	185	110	1155
Endogenous	IFNA7	NM_001006654.1	11	17	14	24	27	22	40	9	17	33	26	574
Endogenous	IFNAR1	XM_003640073.4	1951	1515	1966	1913	1558	1684	302	2134	2660	2152	1414	1022
Endogenous	IFNAR2	XM_014109800.2	361	256	486	357	340	354	57	417	479	545	203	1199
Endogenous	IFNB1	NM_001135787.1	15	5	16	10	13	8	4	5	6	11	5	2044
Endogenous	IFNG	NM_001003174.1	13	43	14	13	16	12	7	37	43	256	66	1436
Endogenous	IFNGR1	XM_003638758.2	3118	2570	3987	3598	2441	2687	785	3996	4029	3659	2653	1782
Endogenous	IGF1R	XM_014112396.1	1138	4708	1608	1295	1126	3025	932	5034	4096	1657	1190	1173
Endogenous	IGF2R	NM_001122602.1	968	1662	2014	1905	1137	1089	405	1657	1961	1528	1092	1757
Endogenous	IGHG	IGHG1_01.1	4315	21534	106864	34775	104138	89257	17693	50745	30396	6145	16404	904
Endogenous	IGHM	IGHM_01.1	891	6703	7048	2512	3951	17703	2067	30496	18827	2115	5111	1403
Endogenous	IKBKB	XM_539954.6	845	940	849	964	652	717	193	1248	1088	1035	557	1674
Endogenous	IKBKE	XM_014111236.1	1470	3659	2924	2176	1647	2382	602	4136	3711	2552	1043	1573
Endogenous	IKBKG	XM_003640238.4	387	640	416	409	423	377	176	452	420	751	350	1495
Endogenous	IL10	XM_850467.1	250	291	316	282	185	249	24	277	228	249	156	745
Endogenous	IL10RA	XM_005620306.1	1361	1406	1577	871	1437	1694	157	930	995	1460	1251	1432
Endogenous	IL11	XM_022427532.1	9	6	7	5	4	8	11	7	1	3	7	1256
Endogenous	IL11RA	XM_005626742.3	277	157	200	281	247	224	43	171	122	298	149	1658
Endogenous	IL12A	NM_001003293.2	74	63	30	46	35	30	7	88	63	110	63	879
Endogenous	IL12B	NM_001003292.1	55	181	159	64	23	66	14	281	258	113	86	1660
Endogenous	IL12RB1	XM_005632710.1	39	84	61	21	28	53	10	66	48	21	20	1285
Endogenous	IL12RB2	NM_001025399.1	17	43	24	34	16	31	3	33	23	29	15	1003
Endogenous	IL13	NM_001003384.1	50	19	11	69	5	26	2	13	20	16	45	1207
Endogenous	IL13RA1	XM_538150.6	4384	996	2570	2488	2013	2357	427	1605	1695	3421	2017	1242
Endogenous	IL13RA2	NM_001003075.1	153	80	318	255	43	82	31	145	51	53	40	1657
Endogenous	IL15	XM_844053.1	307	525	219	356	199	207	38	429	263	314	190	1587
Endogenous	IL15RA	XM_022414662.1	148	116	88	123	74	77	24	91	84	135	102	950
Endogenous	IL16	XM_545880.4	174	47	68	85	184	125	20	91	66	245	99	1858
Endogenous	IL17A	NM_001165878.1	1	8	1	4	4	1	2	1	1	1	12	1618
Endogenous	IL17B	XM_022417823.1	50	32	934	130	36	29	8	174	18	1935	496	1277
Endogenous	IL17F	XM_538959.1	11	3	9	17	27	2	3	11	10	10	42	1778
Endogenous	IL17RA	XM_543886.2	1664	1690	1350	2028	1348	1684	513	1861	1890	2069	1506	1571
Endogenous	IL17RB	XM_022406601.1	255	54	230	106	174	413	183	130	63	149	96	1369
Endogenous	IL18	NM_001003169.1	1703	900	897	1164	478	953	96	1879	1304	630	686	1569
Endogenous	IL18R1	XM_005625993.3	97	150	78	99	138	79	16	115	121	171	111	840
Endogenous	IL18RAP	XM_538448.2	59	86	52	32	109	64	14	67	72	137	93	1736
Endogenous	IL19	XM_547384.3	33	27	13	28	10	14	6	20	26	22	25	1866
Endogenous	IL1A	NM_001003157.2	63	25	22	63	74	37	54	32	39	153	105	1168
Endogenous	IL1B	NM_001037971.1	23	1	1	49	118	1	1	1	1	50	100	1195
Endogenous	IL1R1	XM_005625999.3	3004	1004	1580	2431	4732	1607	263	989	874	3626	1702	1221
Endogenous	IL1R2	XM_538451.6	366	66	95	110	172	97	48	191	115	207	216	1211
Endogenous	IL1RAP	XM_014110431.1	1439	567	2581	1417	1196	1068	158	712	1013	2461	1643	1407
Endogenous	IL1RL1	XM_005625995.3	457	1031	1434	366	5397	556	29	444	812	5270	289	1543
Endogenous	IL1RL2	XM_849121.3	219	13	22	108	44	75	22	60	47	51	61	1560
Endogenous	IL1RN	NM_001003096.1	1054	1062	821	1120	849	1017	195	1101	1013	1087	1206	1036
Endogenous	IL2	NM_001003305.1	718	500	556	595	541	605	185	576	517	638	456	1256
Endogenous	IL21	NM_001003347.1	1	23	23	11	11	19	11	50	70	5	11	1779
Endogenous	IL21R	XM_844902.4	243	424	353	186	351	261	42	358	290	179	146	1459
Endogenous	IL22	XM_538274.1	2	3	7	2	6	8	1	9	8	10	5	1571
Endogenous	IL22RA1	XM_850020.4	78	10	11	56	29	19	9	22	16	24	27	852
Endogenous	IL22RA2	XM_014112310.2	32	13	23	33	47	9	10	29	29	66	68	902
Endogenous	IL23A	XM_538231.2	13	1	12	19	17	33	11	1	1	15	13	1391
Endogenous	IL23R	XM_847058.1	40	37	38	65	80	51	7	109	56	47	37	1891
Endogenous	IL24	XM_846427.3	19	4	21	11	18	6	10	8	14	24	16	1680
Endogenous	IL25	XM_005623236.3	52	29	8	44	24	19	8	33	41	42	29	1474
Endogenous	IL26	XM_846075.2	21	3	19	14	13	5	5	7	6	23	9	1366
Endogenous	IL27	XM_844736.5	43	17	27	21	24	16	5	36	24	16	14	1562
Endogenous	IL29L	NM_001114853.1	29	13	24	23	22	21	19	10	18	14	13	685
Endogenous	IL2RA	NM_001003211.2	261	506	380	171	343	171	11	316	291	779	362	1597
Endogenous	IL2RB	XM_847855.1	187	797	369	171	287	181	38	510	350	119	201	951
Endogenous	IL2RG	NM_001003201.1	479	1642	892	348	938	706	105	1442	1036	270	376	925
Endogenous	IL3	NM_001013835.1	3	2	7	4	2	3	2	1	6	2	5	1753
Endogenous	IL31RA	XM_014108431.2	96	58	164	98	40	119	19	133	86	122	49	931
Endogenous	IL32	XM_005621651.2	25	131	94	19	29	41	19	33	24	23	19	813
Endogenous	IL34	XM_022419223.1	314	959	1183	215	83	595	292	1016	1023	468	228	659
Endogenous	IL3RA	XM_014111816.1	71	34	31	55	44	29	9	24	18	23	27	1155
Endogenous	IL4	NM_001003159.1	7	4	10	10	6	11	12	5	9	5	8	1132
Endogenous	IL4R	XM_547077.2	504	355	332	331	361	286	50	299	290	269	227	735
Endogenous	IL5	NM_001006950.1	7	4	13	9	13	6	7	16	9	6	7	1064
Endogenous	IL5RA	XM_022407196.1	1	2	5	4	6	5	6	4	2	11	16	1011
Endogenous	IL6	NM_001003301.1	333	141	199	387	2428	255	24	81	121	415	538	1984
Endogenous	IL6R	XM_850012.1	104	90	88	72	102	87	26	117	101	56	47	984
Endogenous	IL6ST	XM_022405204.1	2441	1826	2041	3195	2018	1660	633	1781	1461	2259	1398	858
Endogenous	IL7	NM_001048138.1	127	114	68	170	118	115	26	178	138	557	172	1689
Endogenous	IL7R	XM_850315.1	386	413	396	201	570	129	29	560	214	312	283	1413
Endogenous	IL9	XM_003431593.3	17	16	8	8	12	11	12	36	46	6	11	1352
Endogenous	ILF3	XM_005632891.3	205	305	314	296	173	262	96	387	394	210	130	483
Endogenous	INPPL1	XM_542327.6	2569	3383	2470	2780	2440	3319	918	3303	3198	3028	1576	1980
Endogenous	IRAK1	XM_549367.6	503	541	635	975	712	478	92	502	553	839	374	1476
Endogenous	IRAK2	XM_005632168.3	203	136	248	160	204	265	45	272	243	184	146	1492
Endogenous	IRAK4	XM_005636956.2	720	456	461	863	338	616	319	542	502	825	598	1251
Endogenous	IRF1	XM_003639368.4	1374	6018	1329	1601	892	1618	394	3804	3315	640	811	1260
Endogenous	IRF2	XM_005629996.3	1469	2425	1924	1887	1458	1632	668	2769	2540	2078	1333	1198
Endogenous	IRF3	XM_005616307.2	507	660	1095	588	528	734	400	802	951	921	503	822
Endogenous	IRF4	XM_005640152.1	180	360	491	158	634	403	89	436	338	84	182	1609
Endogenous	IRF5	XM_014119060.2	215	195	198	126	128	227	30	239	141	127	118	1067
Endogenous	IRF8	XM_546793.4	750	901	418	1010	536	308	11	854	641	1116	679	1719
Endogenous	ISG15	XM_003639053.4	218	244	3666	1061	313	291	568	318	164	378	297	1133
Endogenous	ISG20	XM_545847.5	547	1798	1597	1078	560	697	309	508	821	893	748	1154
Endogenous	ITGA1	XM_005619335.3	885	457	1076	963	806	611	118	500	372	723	603	1210
Endogenous	ITGA2	XM_005619334.3	561	197	376	1628	982	241	86	163	365	1452	1057	814
Endogenous	ITGA2B	NM_001003163.2	14	10	14	25	17	16	9	10	17	17	13	549
Endogenous	ITGA4	XM_545551.2	277	290	179	267	203	173	22	313	297	248	220	1019
Endogenous	ITGA5	XM_022411219.1	6560	1700	3227	2901	2999	2440	201	1532	1828	2558	1841	1304
Endogenous	ITGA6	XM_005640324.2	1051	585	1037	1149	479	501	116	663	576	1178	655	747
Endogenous	ITGAE	XM_005624962.1	62	96	60	49	91	79	14	138	105	109	48	1722
Endogenous	ITGAL	XM_547024.2	462	956	490	302	370	456	72	869	802	280	261	1449
Endogenous	ITGAM	XM_014114359.1	205	75	68	115	157	73	15	49	68	118	139	1468
Endogenous	ITGAV	XM_014110784.1	9210	7873	13899	7864	10902	11862	2460	9226	9597	9696	5965	1698
Endogenous	ITGAX	XM_547049.4	589	871	808	306	461	870	78	1008	695	419	387	2012
Endogenous	ITGB1	XM_022406138.1	5337	5194	5439	4618	4517	5894	2425	4220	5162	4097	3587	496
Endogenous	ITGB2	XM_005638976.1	694	1194	773	324	703	569	160	752	788	219	391	1340
Endogenous	ITGB3	NM_001003162.1	587	130	447	333	333	264	22	116	156	253	219	720
Endogenous	ITGB4	XM_014116208.2	4	6	7	10	11	3	1	5	4	7	6	798
Endogenous	ITK	XM_546277.2	143	377	223	108	374	174	30	312	216	123	123	1235
Endogenous	JAK1	XM_536679.2	4284	3386	4239	4371	3620	3576	1269	3760	3207	4512	3072	1151
Endogenous	JAK2	XM_541301.2	1686	1791	1937	1756	1660	2975	1219	2212	1753	2815	1269	1212
Endogenous	JAK3	XM_022406886.1	663	1302	874	546	890	669	48	931	873	504	495	1453
Endogenous	JAM3	XM_005619543.2	647	479	280	991	499	399	40	545	1778	672	470	1673
Endogenous	JAML	XM_848338.1	224	280	279	240	211	439	85	317	180	270	292	1055
Endogenous	KDM5C	XM_022415517.1	436	476	633	499	456	454	181	603	514	451	218	1195
Endogenous	KDR	NM_001048024.1	615	273	212	415	214	320	127	307	755	240	212	1306
Endogenous	KIT	NM_001003181.1	644	3558	1847	672	438	5099	2822	3851	2442	740	523	1443
Endogenous	KLRA1	NM_001002986.1	24	101	35	19	25	24	8	56	176	18	21	828
Endogenous	KLRB1	XM_005637170.1	23	60	21	20	25	19	8	30	63	28	17	1007
Endogenous	KLRD1	NM_001048035.1	55	354	90	67	89	35	7	149	303	42	48	1251
Endogenous	KLRF1	XM_849098.1	24	7	12	21	13	14	13	24	23	17	14	779
Endogenous	KLRG1	XM_849133.1	486	299	522	442	164	343	32	703	645	541	451	1941
Endogenous	KLRK1	XM_005637160.1	477	376	331	339	259	374	131	372	366	258	238	1694
Endogenous	KMT2A	XM_005620305.1	793	997	935	980	798	1206	267	1111	848	1199	559	1160
Endogenous	KMT2D	XM_005636883.2	1766	2525	1865	2203	1657	2386	394	2446	2118	2348	1169	1789
Endogenous	KRT14	NM_001253741.1	20480	1494	21560	6926	1850	16273	9928	3729	4236	13204	7401	1018
Endogenous	KRT18	NM_001346040.1	2484	3787	1541	7879	5035	1590	1641	6463	8437	5500	3318	527
Endogenous	KRT7	XM_005636798.2	8080	5768	17102	25844	16522	10759	12325	5072	10230	34074	21421	640
Endogenous	KRT8	NM_001346039.1	917	1200	928	2480	1178	712	1516	2355	3173	1617	1102	513
Endogenous	LAG3	XM_005637438.2	39	94	52	40	28	61	22	82	112	55	51	1434
Endogenous	LAIR1	XM_541424.2	591	601	493	368	288	674	114	937	815	200	236	1242
Endogenous	LAMP1	XM_534193.6	7820	6277	7420	6859	5482	7195	3751	8792	7523	8007	5719	1221
Endogenous	LAMP2	XM_005641765.2	2584	1751	4105	1781	1715	2817	1543	2640	1990	1794	1422	1269
Endogenous	LAP3	XM_005618543.2	1183	971	710	1586	617	727	188	911	827	781	555	1462
Endogenous	LBP	XM_542993.6	69	87	175	103	183	4127	11710	595	307	2238	610	1108
Endogenous	LCK	XM_005617639.1	244	963	341	248	472	368	57	528	402	242	280	1221
Endogenous	LCN2	XM_022423769.1	47	2881	267	74	1066	90	43	1112	1336	80	55	1456
Endogenous	LCP1	XM_005633885.2	2546	3195	2623	1882	1913	2310	414	3159	2794	1370	1548	1602
Endogenous	LFNG	XM_547009.5	519	225	585	356	190	329	66	134	162	685	381	1715
Endogenous	LGALS1	NM_001201488.1	14779	5865	8262	8549	6193	9280	3380	4199	3372	7079	6686	1466
Endogenous	LGALS3	NM_001197043.1	18537	3685	23937	8651	6888	6099	1386	5263	5882	22662	16078	1068
Endogenous	LIF	NM_001197073.1	246	172	260	239	1331	135	19	53	119	176	133	529
Endogenous	LOC100049001	NM_001097555.1	2595	268	193	1258	942	741	82	370	383	619	634	1362
Endogenous	LOC100683099	XM_014112758.2	138	171	261	175	50	53	17	114	164	240	177	1282
Endogenous	LOC100683403	XM_005637157.3	9	15	10	7	4	7	4	13	11	10	15	1183
Endogenous	LOC100686511	XM_005616249.2	537	490	529	534	176	499	94	699	759	295	410	1055
Endogenous	LOC100856270	XM_003640212.3	1477	987	760	1084	826	718	118	802	402	743	577	658
Endogenous	LOC102153988	XR_293946.2	694	970	240	4040	1221	249	41	753	716	3693	2194	448
Endogenous	LOC102154078	XR_293948.2	2019	1181	1848	3694	2459	2123	372	1247	714	10016	5052	900
Endogenous	LOC102155900	XR_293775.3	50	11	63	40	44	58	44	31	45	42	50	1279
Endogenous	LOC102156614	XM_005615781.2	1184	544	3566	973	1210	1549	939	941	825	966	819	1134
Endogenous	LOC102156626	XM_022420859.1	7	37	26	12	13	19	11	38	33	19	12	1466
Endogenous	LOC102156778	XR_002615925.1	18	31	33	22	15	48	21	17	24	30	21	1294
Endogenous	LOC102156836	XM_022404387.1	24	31	15	26	22	21	10	9	16	25	20	1497
Endogenous	LOC106557449	XM_005628291.3	444	33	7	174	157	11	5	9	38	479	429	1270
Endogenous	LOC111094769	XM_022415962.1	6	5	11	7	7	6	5	8	7	9	4	930
Endogenous	LOC475935	XM_533144.6	21	112	355	777	124	211	308	52	55	91	84	437
Endogenous	LOC476396	XM_005616205.2	59	25	23	17	31	32	5	7	10	33	28	560
Endogenous	LOC476900	XM_014106246.2	34	7	19	27	19	36	20	12	16	15	16	1124
Endogenous	LOC477699	XM_534893.6	422	288	841	545	822	1113	52	939	235	4988	4704	1448
Endogenous	LOC478984	XM_022415348.1	3103	2325	2743	1886	1010	2088	296	1935	1776	1439	1740	1384
Endogenous	LOC480600	NM_001253735.1	7	47	12	3	20	13	10	28	24	10	13	1197
Endogenous	LOC481722	XM_022425780.1	1253	1275	2586	2103	2615	1734	371	1907	604	1110	880	1850
Endogenous	LOC483397	XM_540516.3	46	23	78	220	76	44	61	42	98	33	40	636
Endogenous	LOC484306	XM_014118394.2	600	764	230	292	621	334	62	384	397	373	368	1336
Endogenous	LOC484343	XM_022423013.1	26	55	65	18	79	64	13	71	62	54	24	813
Endogenous	LOC487977	XM_005639485.2	374	254	109	535	330	96	24	399	242	418	281	1025
Endogenous	LOC488947	XM_843271.5	63	130	258	216	51	35	20	119	104	79	57	966
Endogenous	LOC490356	XM_022421696.1	85	584	42	61	19	70	17	111	108	40	44	1591
Endogenous	LOC606890	XM_843371.4	22	19	55	47	17	27	11	25	20	17	8	1147
Endogenous	LOC609023	XM_846203.1	9	61	21	34	12	28	15	32	20	22	15	1328
Endogenous	LOC612539	XM_014117025.2	7	5	12	15	9	8	12	10	17	12	5	870
Endogenous	LRP1	XM_538245.7	9634	1935	3333	5755	7188	4251	495	2502	1991	3712	3003	5154
Endogenous	LTA	XM_843793.4	17	40	22	12	10	17	8	51	32	11	4	1069
Endogenous	LTB	NM_001033510.1	23	64	21	31	80	28	7	36	22	12	23	397
Endogenous	LTBR	XM_005637256.3	421	281	344	514	371	374	231	324	338	534	300	906
Endogenous	LTF	NM_001287076.1	555	40229	2564	2947	1601	6345	6210	96363	115943	13475	6787	1156
Endogenous	LTK	XM_022412515.1	6	5	4	10	6	5	8	3	4	11	11	1083
Endogenous	LY86	XM_535877.7	471	230	344	223	144	267	29	167	212	100	119	767
Endogenous	LY9	XM_005640882.3	224	194	232	215	283	219	24	327	315	225	189	1013
Endogenous	LY96	XM_005638051.3	657	344	819	883	668	553	133	539	482	1155	935	1367
Endogenous	LYN	XM_535078.6	2193	1572	1668	2872	1396	1288	308	2052	1753	2218	1959	925
Endogenous	MAF	XM_014113996.1	3077	1723	1292	2257	2371	1712	484	1584	1544	1599	1416	888
Endogenous	MAP2	XM_022415214.1	20	36	56	13	19	69	23	75	55	45	19	802
Endogenous	MAP2K1	NM_001048094.1	2256	1521	1356	2430	1882	1636	563	1156	1451	1984	1231	1102
Endogenous	MAP2K2	NM_001048136.1	3038	4654	4382	4567	2767	3234	1366	3959	4047	4396	2856	1603
Endogenous	MAP2K4	XM_022418586.1	584	479	852	1368	693	520	156	597	782	1153	529	1058
Endogenous	MAP3K1	XM_005617402.2	1373	2377	1042	1625	956	1734	389	2995	2731	1351	869	1283
Endogenous	MAP3K5	XM_533420.7	929	1130	1446	1299	1139	1123	443	1246	961	1726	826	1476
Endogenous	MAP3K7	XM_005627639.3	620	853	789	858	364	718	229	866	894	1049	550	1147
Endogenous	MAP4K2	XM_005631510.2	288	578	362	249	410	382	196	521	479	379	234	1273
Endogenous	MAPK1	NM_001110800.1	2418	2302	2412	2672	1456	2663	1130	2159	2152	2240	1392	972
Endogenous	MAPK11	XM_005625711.3	21	15	18	19	14	13	11	11	16	20	14	1064
Endogenous	MAPK14	NM_001003206.1	2349	1844	1492	3253	1705	1844	709	2172	2116	2779	1605	1354
Endogenous	MAPK3	NM_001252035.1	1918	1934	3982	4489	2031	2543	1235	1659	1453	2296	1447	1169
Endogenous	MAPK8	XM_005637467.3	1206	1701	2012	1930	1493	1559	1130	1879	1588	2757	1444	735
Endogenous	MAPKAPK2	XM_014115060.2	1443	1818	1398	1570	1295	979	154	1596	1662	1924	1075	527
Endogenous	MARCO	XM_005631917.3	469	126	117	603	167	26	7	109	276	148	130	1348
Endogenous	MASP1	XM_005639816.3	173	52	49	230	1163	242	37	19	38	264	314	886
Endogenous	MASP2	XM_544572.7	7	3	11	14	7	4	6	9	19	10	9	1513
Endogenous	MAVS	NM_001122609.1	723	811	1061	565	658	1317	729	877	987	887	391	926
Endogenous	MBL2	XM_005619088.3	5	2	10	8	3	7	8	4	12	6	10	524
Endogenous	MCAM	XM_022418207.1	1119	448	671	592	625	968	362	403	432	285	413	1407
Endogenous	MDM4	XM_022415421.1	1160	1906	1918	1593	1121	1362	404	1685	1558	2052	816	1257
Endogenous	MEF2C	XM_014112231.2	727	728	883	625	1054	900	170	904	607	461	530	1374
Endogenous	MEFV	XM_005621638.2	93	72	37	97	59	28	7	104	122	54	63	1392
Endogenous	MERTK	XM_005630437.3	147	125	117	184	63	121	36	230	178	136	104	641
Endogenous	MET	NM_001002963.1	1590	280	2623	2796	462	599	125	391	203	5621	3699	1746
Endogenous	MGMT	NM_001003376.1	49	117	86	72	69	45	49	78	140	136	66	875
Endogenous	MIF	ENSCAFT00030041867.1	1279	2170	2154	2103	1585	1528	2011	1229	2014	1827	1422	888
Endogenous	MKI67	XM_014108788.1	793	3938	924	2256	479	884	131	1701	2739	652	497	1203
Endogenous	MME	NM_001289066.1	1483	1427	2271	3533	1471	10265	5102	3203	615	5017	2183	1848
Endogenous	MMP1	XM_546546.2	882	24	112	298	655	33	7	56	1652	152	267	1254
Endogenous	MMP9	NM_001003219.2	406	157	940	109	1696	181	38	158	163	430	482	981
Endogenous	MR1	XM_022421686.1	9	3	10	8	13	10	7	9	16	6	11	1102
Endogenous	MRC1	XM_005617091.3	3952	1351	1314	2116	1037	1571	93	781	798	1640	1714	1764
Endogenous	MS4A1	NM_001048028.1	66	150	157	30	433	183	10	139	28	108	128	1112
Endogenous	MS4A2	NM_001003172.2	723	122	55	429	405	188	31	139	122	322	331	1245
Endogenous	MSR1	XM_843168.1	2134	607	1340	1176	312	902	94	522	675	1100	771	1667
Endogenous	MST1R	XM_533823.2	166	32	477	591	275	263	121	123	36	360	231	1401
Endogenous	MTOR	XM_535407.2	1084	1360	781	1724	740	943	169	1142	1192	1440	798	1924
Endogenous	MUC1	NM_001194977.1	339	45	32	4959	1071	230	191	76	90	456	257	814
Endogenous	MX1	NM_001003134.1	904	743	4627	1247	466	1052	1077	1491	594	778	532	1908
Endogenous	MYC	NM_001003246.2	1252	3044	1888	4005	1204	2275	1519	1944	2238	2911	1393	611
Endogenous	MYD88	XM_534223.6	2918	2603	2153	4555	1684	2523	1407	1986	2254	3325	2344	1313
Endogenous	NCAM1	NM_001010950.1	43	27	511	34	60	29	20	37	20	115	59	1325
Endogenous	NCF4	XM_022424475.1	219	166	180	168	128	176	14	178	181	290	231	1185
Endogenous	NCR1	XM_849055.1	22	38	9	17	20	11	9	13	21	19	25	1300
Endogenous	NCR3	XM_843835.5	19	3	12	14	21	9	8	12	11	9	13	1801
Endogenous	NDRG1	NM_001284434.1	6956	4560	18826	2345	5534	4932	3736	10730	27609	8486	4802	1235
Endogenous	NF1	NM_001372007.1	604	694	621	999	533	743	223	895	954	934	467	914
Endogenous	NFATC1	XM_541045.2	474	398	408	307	518	934	167	436	291	349	250	1172
Endogenous	NFATC2	XM_005635184.1	707	1077	695	369	439	1354	148	774	541	357	270	1709
Endogenous	NFATC3	XM_536809.2	939	775	1003	1156	921	986	282	1010	846	1250	753	1480
Endogenous	NFATC4	XM_005623276.3	215	144	141	213	276	171	52	119	71	198	163	990
Endogenous	NFKB1	NM_001003344.1	1746	1545	1492	1779	1095	1631	448	1754	1230	1383	1012	1701
Endogenous	NFKB2	XM_005637671.3	1266	2320	1832	1184	1169	1962	702	1879	1469	1029	731	1103
Endogenous	NFKBIA	XM_537413.6	3132	4296	2687	2908	4050	2995	963	6491	6008	4138	3149	1608
Endogenous	NINJ2	XM_849609.3	95	48	118	77	75	108	39	132	46	182	92	1584
Endogenous	NKG7	XM_005616240.2	110	391	42	46	62	64	14	119	197	47	62	1179
Endogenous	NLRC5	XM_014109333.1	506	1588	817	475	392	522	79	1173	851	363	244	1254
Endogenous	NLRP3	XM_843284.4	176	134	71	171	65	123	13	132	83	126	124	1652
Endogenous	NOD1	XM_005628676.3	617	356	741	484	536	719	162	498	445	505	322	1089
Endogenous	NOD2	NM_001287039.1	11	8	11	11	9	4	8	7	11	9	6	561
Endogenous	NOS2	NM_001313848.1	112	143	61	70	57	47	11	156	76	38	33	1671
Endogenous	NOTCH1	XM_005625433.1	1129	6957	2120	1319	899	2590	2279	7789	6642	1253	883	903
Endogenous	NPNT	XM_005639244.3	393	73	153	193	120	172	94	127	31	687	360	1326
Endogenous	NR1H3	XM_022405466.1	897	1724	628	1186	688	554	122	1409	1392	546	622	1334
Endogenous	NRAS	NM_001287065.1	3569	4919	4341	4476	2878	3211	1320	3018	3587	4081	2612	1514
Endogenous	NRP1	XM_003433694.2	1996	640	1020	1748	1762	1055	285	1007	680	1274	1170	1384
Endogenous	NT5E	XM_532221.2	1934	460	749	2341	2513	1408	162	781	380	776	665	1454
Endogenous	NTRK1	XM_547525.5	10	24	14	12	10	18	19	52	39	10	11	576
Endogenous	NUP62	XM_014118761.2	234	331	275	387	230	319	221	336	370	244	192	1289
Endogenous	OAS2	NM_001048134.1	4119	2363	11235	8152	2266	1604	551	2955	2943	3263	2122	1501
Endogenous	OAS3	NM_001048091.1	879	873	4814	1887	653	774	240	1084	893	1304	657	1514
Endogenous	OLIG2	XM_005638837.3	16	11	18	23	6	15	20	8	15	19	9	466
Endogenous	OSM	XM_022410165.1	106	64	33	41	112	59	17	19	47	59	113	738
Endogenous	PALB2	XM_845578.5	184	490	206	480	122	271	77	233	297	244	119	1637
Endogenous	PARP1	XM_022421711.1	784	2075	736	1962	736	963	791	1206	1370	1222	797	1521
Endogenous	PAX5	XM_849748.1	49	134	76	20	332	109	10	68	26	70	84	917
Endogenous	PCNA	XM_534355.2	805	1893	1355	2115	615	1237	540	1416	2413	689	470	1011
Endogenous	PDCD1	NM_001314097.1	46	162	84	115	129	51	33	107	136	60	50	924
Endogenous	PDCD1LG2	XM_847012.5	854	444	358	843	353	317	55	511	281	479	452	1787
Endogenous	PDGFC	XM_022403541.1	1650	1061	1727	1676	863	3908	1766	1712	1050	2328	1064	1118
Endogenous	PDGFRA	XM_005628196.2	5260	1182	13914	2735	13328	7430	4493	2994	3490	4125	3377	1678
Endogenous	PDGFRB	NM_001003382.1	6433	1546	4469	4499	4734	3463	583	2194	2076	2480	2364	970
Endogenous	PDPN	NM_001003220.1	6284	1716	3424	2572	4385	2061	422	1906	1672	3101	2665	947
Endogenous	PECAM1	XM_848326.1	5676	2551	2753	4333	3510	2834	660	2812	1905	1725	1668	1247
Endogenous	PGR	NM_001003074.1	64	187	889	348	224	1156	692	676	25	1700	690	1939
Endogenous	PIK3C2B	XM_014111226.2	591	979	726	1295	1192	719	209	605	573	1188	651	1599
Endogenous	PIK3C2G	XM_014108746.2	74	27	38	44	34	37	23	91	53	177	36	1449
Endogenous	PIK3CA	XM_545208.2	772	934	934	1058	636	828	278	671	719	1267	672	1714
Endogenous	PIK3CD	XM_546764.6	439	549	329	361	361	331	26	528	473	347	308	639
Endogenous	PIK3CG	XM_005630959.2	539	531	657	351	359	423	47	632	646	377	459	1054
Endogenous	PIK3R1	XM_845248.4	1502	1381	2041	1942	1729	3061	1561	2316	2316	4222	1572	1194
Endogenous	PIN1	XM_542080.5	888	894	1031	1208	612	796	392	730	854	1059	749	1483
Endogenous	PIP	XM_845994.5	831	245	227	2253	5378	337	23	1815	156	3865	5118	815
Endogenous	PLA2G1B	NM_001003320.1	7	4	14	9	7	19	10	6	12	14	8	805
Endogenous	PLAU	NM_001194952.1	4056	574	1560	916	1551	819	152	758	989	1491	2645	1198
Endogenous	PLAUR	XM_014119989.2	405	167	283	284	746	264	54	81	210	256	258	1201
Endogenous	PLCG1	XM_005635060.3	1040	1210	1078	1157	882	1438	453	1233	1201	989	553	1426
Endogenous	PNMA1	XM_547896.6	393	217	238	500	354	317	69	216	150	586	327	1538
Endogenous	PNOC	XM_543221.6	18	11	7	14	21	17	5	7	7	14	9	1284
Endogenous	POU2AF1	XM_005619799.1	139	670	1689	598	2205	952	261	1008	840	245	492	1336
Endogenous	POU2F2	XM_014120097.1	91	84	63	61	126	65	17	50	54	49	83	1239
Endogenous	PPARG	NM_001024632.2	437	169	183	799	645	233	30	301	113	458	316	1465
Endogenous	PPARGC1A	XM_014112658.2	29	41	33	69	48	59	31	51	41	60	26	1342
Endogenous	PPBP	NM_001171772.2	11	22	7	24	11	7	7	17	15	17	25	975
Endogenous	PRDM1	XM_539068.2	321	535	399	461	849	343	40	415	502	595	330	1405
Endogenous	PRF1	XM_005618879.1	133	201	76	59	80	95	25	80	140	48	59	619
Endogenous	PRKCD	NM_001008716.1	862	659	1032	1244	843	931	275	882	816	1056	711	609
Endogenous	PRKCE	XM_022424679.1	738	887	575	896	793	516	195	703	516	892	478	1583
Endogenous	PSMB10	XM_546869.6	472	550	513	526	195	297	110	642	536	337	215	1490
Endogenous	PSMB8	NM_001048085.1	893	2934	1039	916	593	819	230	2885	2251	832	660	568
Endogenous	PSMB9	NM_001048086.1	3889	10524	4137	4131	2258	3193	1402	7714	6919	3974	2793	1450
Endogenous	PTEN	NM_001003192.1	4071	4375	3314	5186	3422	3881	1035	3269	3110	5073	3105	1501
Endogenous	PTGDR2	NM_001048107.1	18	11	8	6	14	20	7	13	12	17	11	1486
Endogenous	PTGER2	NM_001003170.1	48	8	7	23	7	20	7	23	23	28	14	1115
Endogenous	PTGER4	NM_001003054.1	953	619	523	1116	994	791	276	773	524	693	604	1186
Endogenous	PTGS2	NM_001003354.1	569	95	146	265	4722	174	9	79	77	675	1563	1791
Endogenous	PTHLH	NM_001003303.1	91	68	39	63	39	120	28	109	66	144	99	709
Endogenous	PTK2	XM_014118699.2	1634	1197	2514	1912	1290	2903	800	1181	1587	2772	1811	1601
Endogenous	PTPRC	XM_005622278.1	1915	2648	1829	1551	1755	1699	97	3124	2260	1199	1331	1677
Endogenous	PVR	XM_005616467.3	497	303	889	580	572	546	116	294	409	352	285	1277
Endogenous	PYCARD	XM_014114362.2	519	537	336	470	93	440	239	762	415	479	328	861
Endogenous	RAD51	NM_001003043.1	220	704	261	811	165	241	66	520	643	145	112	1498
Endogenous	RAF1	XM_005632141.1	1002	1614	1619	1352	1008	1400	456	1402	1365	1429	875	1059
Endogenous	RAG2	XM_005631105.1	8	4	10	9	10	9	6	14	10	7	15	1156
Endogenous	RB1	XM_534118.2	806	1419	986	1225	755	1464	521	1337	1201	1567	887	1478
Endogenous	REL	XM_005626131.1	611	793	920	994	647	1195	366	967	801	2614	1008	1345
Endogenous	RELA	XM_005631473.2	1845	2812	1973	1975	1699	2576	946	2865	2490	2054	1463	1757
Endogenous	RELB	XM_005616459.2	221	555	379	269	224	462	116	548	419	275	218	447
Endogenous	RET	NM_001197099.1	30	16	31	44	34	39	20	20	13	21	11	752
Endogenous	RIPK2	XM_005638102.3	526	504	644	1294	421	675	113	514	490	576	397	1151
Endogenous	RORA	XM_535503.7	1183	611	389	905	605	740	231	858	387	706	421	1164
Endogenous	RORC	XM_005630826.3	27	18	35	44	25	1	17	35	9	55	29	1351
Endogenous	RPS6	NM_001252170.1	30084	70351	24258	56377	29922	20983	11486	49974	58247	82984	47830	1279
Endogenous	RUNX1	XM_844282.4	3271	2924	2681	2112	3717	3194	589	3185	2998	5081	2351	1252
Endogenous	S100A10	XM_003432257.4	31970	13127	21819	23800	17726	15152	7385	13727	14815	23734	17478	1243
Endogenous	S100A12	XM_003434905.4	2669	210	91	465	1353	188	169	240	2130	2304	12314	729
Endogenous	S100A4	NM_001003161.1	11813	6807	7054	4544	3087	9721	4275	9563	3544	15703	12687	1424
Endogenous	S100A8	NM_001146144.1	7146	310	321	2124	3102	517	378	512	3240	4043	19188	808
Endogenous	S100A9	XM_005622827.2	1551	127	94	484	1213	127	78	185	975	1155	5668	726
Endogenous	S100B	XM_022413341.1	49	20	84	43	21	32	15	58	17	24	15	568
Endogenous	SAA1	NM_001003050.1	29	7	5	28	138	17	15	47	10	48	30	928
Endogenous	SDC4	XM_543017.4	5327	11728	17171	4130	8278	17404	11617	7864	14151	11606	6673	1807
Endogenous	SELE	NM_001003310.2	185	70	62	68	120	150	6	86	80	26	123	602
Endogenous	SELL	XM_537201.5	422	713	580	306	1179	480	66	563	377	345	441	624
Endogenous	SELPLG	NM_001242719.1	546	511	350	258	387	313	39	359	464	296	467	774
Endogenous	SERPINB2	XM_014106918.1	399	231	109	142	121	192	31	910	148	258	229	1525
Endogenous	SERPING1	XM_022405112.1	18663	8220	13975	17368	17067	11971	2554	10246	6888	9424	7395	1646
Endogenous	SETD2	XM_014121990.2	2009	3686	3082	2746	1846	2657	675	3176	2872	3240	1442	1502
Endogenous	SH2D1A	XM_847029.5	141	430	207	115	303	192	14	232	305	170	154	1844
Endogenous	SHMT2	XM_005625536.1	1017	1518	515	2926	1042	654	230	866	1667	1133	795	878
Endogenous	SIGIRR	XM_022405107.1	304	404	315	485	369	452	255	437	546	449	284	1068
Endogenous	SIGLEC1	XM_542917.6	708	322	562	343	236	369	47	177	254	522	674	1459
Endogenous	SLAMF1	NM_001003084.1	44	62	67	52	78	63	13	114	67	27	42	1329
Endogenous	SLAMF6	XM_005640886.2	161	476	424	236	517	314	23	684	424	286	235	1403
Endogenous	SLAMF7	XM_847365.1	115	152	177	127	169	151	39	319	193	101	106	1502
Endogenous	SLC11A1	NM_001013851.1	383	322	445	272	346	144	36	370	467	250	292	1081
Endogenous	SLC16A1	XM_022405026.1	200	202	59	137	226	73	17	73	126	327	122	1128
Endogenous	SLC16A3	XM_014116216.2	171	103	134	91	132	83	55	114	198	269	128	1731
Endogenous	SMAD2	XM_022421405.1	2695	2655	2016	3905	1458	2249	834	2226	2269	2955	1531	1249
Endogenous	SMAD3	NM_001170829.2	507	737	656	507	788	762	623	640	680	711	408	898
Endogenous	SMARCA4	XM_014122046.2	1013	1284	1370	1152	875	1064	311	1244	1597	1126	598	1244
Endogenous	SOCS1	XM_005622079.1	227	596	256	298	215	171	38	361	355	453	260	710
Endogenous	SOX10	XM_538379.6	14	531	227	32	19	175	345	291	195	57	32	600
Endogenous	SPIB	XM_003432720.4	34	1396	34	18	118	61	9	1451	692	45	39	499
Endogenous	SPP1	XM_003434023.4	9524	4459	103342	112678	7552	16731	5142	20014	15942	3818	4268	1622
Endogenous	SPRY2	XM_003433059.4	268	289	543	790	228	493	371	388	148	1168	533	1095
Endogenous	SRC	XM_005635039.3	165	283	610	279	205	685	365	285	311	265	188	1237
Endogenous	ST6GAL1	XM_005639812.2	918	1163	2297	1114	1015	859	86	1644	1935	4319	1744	1479
Endogenous	STAT1	XM_843260.1	2451	4366	2962	3291	1275	1883	502	4127	4873	2655	1508	864
Endogenous	STAT2	XM_014117155.1	1752	3086	2519	2572	1398	2153	1186	2820	2041	2406	1536	1676
Endogenous	STAT3	XM_548090.2	3766	4966	4055	3339	3341	4217	1480	6062	5332	4909	2455	1505
Endogenous	STAT4	XM_005640471.1	111	425	283	82	340	366	179	223	287	167	149	1341
Endogenous	STAT5A	XM_548091.6	495	862	561	457	550	566	247	931	832	685	344	1614
Endogenous	STAT5B	XM_548092.2	287	313	311	354	257	335	135	597	526	518	224	1334
Endogenous	STAT6	XM_005625532.1	1880	1791	1661	3060	1755	1831	506	2718	2394	2057	1399	1949
Endogenous	STK11	XM_005633151.3	2203	4127	2446	3266	2040	2560	728	2967	2922	3985	2202	1565
Endogenous	SYK	XM_005615953.2	783	705	585	872	852	666	57	817	707	818	671	1456
Endogenous	TAL1	XM_022427965.1	190	89	48	147	160	88	9	57	49	68	83	953
Endogenous	TANK	XM_005640244.3	578	1425	979	693	683	759	288	1275	947	825	493	625
Endogenous	TAP1	NM_001284496.2	1056	2694	1395	1229	828	1257	360	2095	1867	875	733	960
Endogenous	TAPBP	NM_001048101.2	5645	7768	4647	6614	3088	3348	755	5514	5636	6019	3355	1695
Endogenous	TBK1	XM_022424157.1	245	451	250	342	267	348	151	340	339	328	206	693
Endogenous	TBX21	XM_548164.2	90	239	123	91	67	137	17	180	123	61	51	1189
Endogenous	TCF7	XM_003639372.2	328	1768	1623	534	866	1029	146	806	930	1041	524	1339
Endogenous	TERT	NM_001031630.1	24	99	50	102	50	75	24	123	143	92	34	963
Endogenous	TFE3	XM_014111858.2	460	407	467	419	349	360	107	333	347	417	317	1730
Endogenous	TFEB	XM_014118431.2	554	567	552	604	552	676	176	679	644	729	488	1512
Endogenous	TGFB1	NM_001003309.1	2049	1058	2059	1645	1400	2164	446	1121	924	1167	971	1350
Endogenous	TGFB2	XM_545713.6	594	466	881	362	416	366	57	827	1071	1227	390	1043
Endogenous	THBD	NM_001006953.2	871	393	701	524	1969	547	67	378	204	523	398	1027
Endogenous	THBS1	XM_544610.2	16683	5527	11672	8560	12989	8652	3470	6742	7416	7390	4871	961
Endogenous	THY1	NM_001287129.1	8638	2214	3528	4928	3729	5038	1228	1243	1513	1628	1589	675
Endogenous	TICAM1	XM_005633023.3	48	98	58	91	75	66	25	58	65	57	56	1502
Endogenous	TICAM2	NM_001204337.1	434	514	372	402	324	249	56	499	390	437	294	1166
Endogenous	TIGIT	XM_545108.4	30	205	132	29	89	58	7	139	100	95	45	825
Endogenous	TIRAP	XM_014113300.2	348	233	300	396	351	430	208	232	218	361	246	1274
Endogenous	TLR1	XM_014112326.2	965	806	693	403	376	638	56	1142	854	786	459	1911
Endogenous	TLR10	NM_001173127.1	49	46	60	39	42	34	8	40	27	45	18	921
Endogenous	TLR2	NM_001005264.2	535	566	647	522	237	1152	368	1216	1124	549	426	1375
Endogenous	TLR3	XM_005629968.3	270	168	349	264	105	239	38	269	151	321	192	1580
Endogenous	TLR4	NM_001002950.1	922	663	808	821	500	666	95	818	577	1508	644	1132
Endogenous	TLR5	XM_005640757.2	28	32	53	11	11	62	57	34	14	21	8	686
Endogenous	TLR6	XM_022417244.1	295	684	303	230	306	244	23	579	479	695	313	1502
Endogenous	TLR7	XM_005641003.3	243	243	301	177	219	274	22	297	297	194	204	1653
Endogenous	TLR8	XM_005641119.3	376	300	379	253	219	210	24	349	434	219	266	1728
Endogenous	TLR9	NM_001002998.1	30	43	53	31	47	41	8	44	27	38	34	1302
Endogenous	TNF	NM_001003244.4	109	154	55	165	51	68	11	334	165	117	41	997
Endogenous	TNFAIP3	XM_014112321.1	806	2039	1502	816	2431	1498	223	1971	2242	1290	1241	1627
Endogenous	TNFRSF11A	XM_005615669.3	335	445	1138	615	208	642	291	1160	414	559	347	1548
Endogenous	TNFRSF11B	XM_003639448.4	104	45	1718	398	149	1853	717	63	25	113	56	1045
Endogenous	TNFRSF12A	NM_001193299.2	1830	1467	3219	2430	1606	1479	740	620	1209	2591	1728	1275
Endogenous	TNFRSF13B	XM_005620179.3	13	57	91	30	95	56	38	160	61	22	32	1717
Endogenous	TNFRSF13C	XM_843968.4	600	901	632	517	1379	786	155	713	569	1418	922	1214
Endogenous	TNFRSF14	XM_549666.2	233	273	155	270	188	172	23	317	281	263	159	724
Endogenous	TNFRSF17	XM_005621530.2	36	116	269	170	355	197	28	405	375	55	139	1900
Endogenous	TNFRSF18	NM_001190744.1	105	322	148	70	265	97	29	213	149	299	173	1069
Endogenous	TNFRSF1A	XM_005637258.1	3423	1864	2414	3514	2462	2065	388	1861	1887	3096	2318	1265
Endogenous	TNFRSF1B	XM_005617982.1	1856	2171	1739	1621	1238	1496	340	1829	2269	1618	1399	1534
Endogenous	TNFRSF4	XM_546720.2	50	250	146	49	170	136	34	250	229	106	73	1027
Endogenous	TNFRSF8	XM_014111450.1	11	373	20	13	31	340	339	15	14	14	12	1163
Endogenous	TNFRSF9	XM_845243.1	22	87	48	33	56	64	12	77	66	33	33	960
Endogenous	TNFSF10	NM_001130836.1	5719	2786	4297	3802	3389	3280	900	5572	3079	2117	1992	1167
Endogenous	TNFSF11	XM_846672.1	40	42	130	73	560	226	68	56	46	253	149	1218
Endogenous	TNFSF12	NM_001205168.1	600	375	755	614	516	649	266	483	437	651	465	716
Endogenous	TNFSF13	NM_001205169.1	610	498	754	541	266	469	178	335	364	772	505	1814
Endogenous	TNFSF13B	NM_001161710.2	808	1035	1023	600	534	964	74	823	734	519	392	1754
Endogenous	TNFSF14	XM_849235.1	32	48	30	56	13	31	11	43	43	26	36	1071
Endogenous	TNFSF15	XM_848586.3	36	255	57	58	59	64	28	136	121	35	14	1422
Endogenous	TNFSF18	XM_005622966.1	300	210	196	208	653	262	38	51	121	528	157	1941
Endogenous	TNFSF4	XM_003639167.2	37	28	82	16	224	108	20	32	36	221	71	1192
Endogenous	TNFSF8	XM_850342.4	81	96	101	54	90	60	14	111	110	67	55	795
Endogenous	TNKS	XM_844295.5	699	1568	781	742	679	761	328	981	1007	1063	521	1320
Endogenous	TNKS2	XM_022412163.1	1385	1825	1592	1822	1411	1363	449	1637	1278	2347	1229	803
Endogenous	TOLLIP	XM_540778.5	448	547	343	421	404	385	271	352	398	544	416	922
Endogenous	TOX	XM_005638006.1	91	221	310	199	246	118	32	213	166	103	81	1769
Endogenous	TP53	NM_001003210.1	818	1649	1770	1376	728	493	98	1746	2254	702	543	682
Endogenous	TP63	XM_022414176.1	536	83	125	467	140	211	41	358	67	530	259	1362
Endogenous	TRAC	Canis_TRAC.1	159	434	254	132	294	231	30	453	298	123	169	1050
Endogenous	TRAF1	XM_850435.1	152	417	216	136	306	296	181	307	297	168	157	1173
Endogenous	TRAF2	XM_005625072.2	174	305	163	210	133	245	43	399	365	176	69	1484
Endogenous	TRAF3	XM_022422397.1	843	1304	956	1807	761	853	144	1236	1441	1519	665	1693
Endogenous	TRAF6	XM_003432322.4	354	430	308	474	296	388	146	345	421	482	273	1120
Endogenous	TRAT1	XM_535733.5	46	107	42	52	152	19	8	73	65	38	41	1111
Endogenous	TRBC	Canis_TRBC.1	1117	4312	2315	926	3145	1797	385	3014	2485	1000	1176	1097
Endogenous	TREM1	NM_001284492.1	289	365	122	218	166	152	23	225	167	194	176	1169
Endogenous	TREM2	XM_005627313.3	420	77	279	140	153	225	31	151	143	182	163	1025
Endogenous	TRGC2	Canis_TRGC2.1	37	87	65	30	94	121	17	52	119	26	17	1873
Endogenous	TRGC3	Canis_TRGC3.1	9	259	79	7	34	45	27	138	330	8	6	1487
Endogenous	TRGC8	Canis_TRGC8.1	1	217	1	1	1	1	1	1	4	1	1	1554
Endogenous	TRIB1	NM_001313808.1	758	1164	3110	1475	1276	1510	604	695	1161	1780	1407	1255
Endogenous	TSC2	XM_859874.1	1292	1967	1699	1600	1162	1743	418	1803	1620	1837	973	1945
Endogenous	TUBB3	XM_005620536.3	129	45	373	279	127	203	30	124	48	604	324	1424
Endogenous	TXK	XM_022426965.1	20	88	39	52	115	25	9	91	95	53	32	882
Endogenous	TXNIP	XM_533037.5	6516	3818	11781	10226	6899	7501	7662	16307	4427	15877	6839	1464
Endogenous	TYK2	XM_022407058.1	1060	943	1336	1232	1018	900	211	1180	923	1147	727	1580
Endogenous	TYMS	NM_001252174.1	641	916	474	2860	512	843	500	823	1407	981	597	613
Endogenous	TYROBP	NM_001197117.1	2972	2560	1833	3350	1074	1699	148	2065	2040	3638	2869	1532
Endogenous	VCAM1	XM_005621302.3	488	729	695	370	1019	1165	185	1413	569	166	194	1380
Endogenous	VEGFA	NM_001003175.2	1241	1057	1475	920	2029	744	376	1037	1842	2952	1056	919
Endogenous	VEGFC	XM_540047.6	1581	687	1271	1064	660	822	161	742	959	1437	740	1773
Endogenous	VIM	NM_001287023.1	127399	49521	55509	73991	42392	70449	9234	39186	30593	100456	59591	1508
Endogenous	VSIR	XM_014112877.2	1618	932	1100	1627	1050	1084	228	1070	891	995	1002	878
Endogenous	XCR1	XM_005632632.3	43	64	80	68	19	54	11	183	99	75	89	971
Endogenous	ZAP70	XM_005626046.2	1	2	1	8	5	5	6	1	4	3	8	1124
Endogenous	ZEB1	XM_003638879.4	781	444	545	818	681	692	72	441	339	560	402	1074
Housekeeping	ABCF1	XM_532056.5	1405	1512	1163	2073	1096	1472	456	1508	1600	1031	754	1836
Housekeeping	DNAJC14	XM_003431449.5	1022	1616	705	1357	903	977	264	1196	1162	1890	1026	797
Housekeeping	ERCC3	XM_005631880.3	1227	1337	1340	1414	511	1447	432	1285	798	1262	682	1847
Housekeeping	G6PD	XM_538209.2	1068	1285	1007	931	1640	703	310	1287	1270	1031	871	1120
Housekeeping	GUSB	NM_001003191.1	3440	2073	3014	2279	1564	2052	636	2559	2474	2737	2000	1815
Housekeeping	MRPL19	XM_532990.6	1082	1538	1517	1571	840	1473	584	1498	1277	1678	883	1784
Housekeeping	NRDE2	XM_014115704.2	398	587	578	478	415	356	90	599	632	440	287	1710
Housekeeping	OAZ1	NM_001127234.1	3763	6643	3208	5076	3927	3327	960	3477	3703	6302	4608	551
Housekeeping	POLR2A	XM_852751.1	2155	4574	1929	2253	1724	2438	930	4465	3315	2477	1537	1759
Housekeeping	PSMC4	XM_005616577.3	430	533	419	603	397	361	268	354	486	414	313	1310
Housekeeping	PUM1	XM_022412399.1	581	1240	670	820	515	900	428	1136	1110	854	483	694
Housekeeping	SDHA	XM_535807.4	2354	3460	4022	4483	1717	2704	1371	3585	3486	2288	1622	1629
Housekeeping	SF3A1	XM_534733.6	1227	3122	1281	1803	1276	2002	1192	2522	2481	1237	881	717
Housekeeping	STK11IP	XM_005640713.2	226	335	192	266	149	202	55	358	505	375	193	1504
Housekeeping	TBC1D10B	XM_022420671.1	5	5	10	12	9	7	6	8	8	11	10	876
Housekeeping	TBP	XM_005627736.1	525	839	556	882	378	645	295	764	812	718	415	1600
Housekeeping	TFRC	NM_001003111.1	2199	3521	2068	1814	1122	1697	390	2409	6516	1194	935	781
Housekeeping	TLK2	XM_014116391.1	346	511	495	545	273	403	115	555	479	582	292	1246
Housekeeping	TMUB2	XM_022422902.1	276	467	243	426	178	280	121	315	430	421	270	1606
Housekeeping	UBB	XM_022418619.1	121	71	62	181	269	66	34	67	84	157	64	689
backg 15	con HK	n genes>15	722	719	718	725	716	719	626	718	723	726	710	786
	sin HK	n genes>15	710	707	706	713	704	707	614	706	711	714	698	773

## Sheet: Supplemental table 2 
Table S2. Housekeeeping genes panel
Sample ID		RNA-C1	RNA-C2	RNA-C3	RNA-C4	RNA-T1b	RNA-T2a	RNA-T2b	RNA-T3a	RNA-T3b	RNA-T4a	RNA-T4b	STD
Housekeeping	ABCF1	1405	1512	1163	2073	1096	1472	456	1508	1600	1031	754	1836
Housekeeping	DNAJC14	1022	1616	705	1357	903	977	264	1196	1162	1890	1026	797
Housekeeping	ERCC3	1227	1337	1340	1414	511	1447	432	1285	798	1262	682	1847
Housekeeping	G6PD	1068	1285	1007	931	1640	703	310	1287	1270	1031	871	1120
Housekeeping	GUSB	3440	2073	3014	2279	1564	2052	636	2559	2474	2737	2000	1815
Housekeeping	MRPL19	1082	1538	1517	1571	840	1473	584	1498	1277	1678	883	1784
Housekeeping	NRDE2	398	587	578	478	415	356	90	599	632	440	287	1710
Housekeeping	OAZ1	3763	6643	3208	5076	3927	3327	960	3477	3703	6302	4608	551
Housekeeping	POLR2A	2155	4574	1929	2253	1724	2438	930	4465	3315	2477	1537	1759
Housekeeping	PSMC4	430	533	419	603	397	361	268	354	486	414	313	1310
Housekeeping	PUM1	581	1240	670	603	515	900	428	1136	1110	854	483	694
Housekeeping	SDHA	2354	3460	4022	603	1717	2704	1371	3585	3486	2288	1622	1629
Housekeeping	SF3A1	1227	3122	1281	603	1276	2002	1192	2522	2481	1237	881	717
Housekeeping	STK11IP	226	335	192	603	149	202	55	358	505	375	193	1504
Housekeeping	TBC1D10B	5	5	10	603	9	7	6	8	8	11	10	876
Housekeeping	TBP	525	839	556	603	378	645	295	764	812	718	415	1600
Housekeeping	TFRC	2199	3521	2068	603	1122	1697	390	2409	6516	1194	935	781
Housekeeping	TLK2	346	511	495	603	273	403	115	555	479	582	292	1246
Housekeeping	TMUB2	276	467	243	603	178	280	121	315	430	421	270	1606
Housekeeping	UBB	121	71	62	603	269	66	34	67	84	157	64	689

## Sheet: Supplemental table 3
Table S3. Differential gene expression in IMC treated vs. IMC non-treated female dogs with eCPMV immunotherapy.
Gene symbol	Log2 fold change	std error (log2)	Lower confidence limit (log2)	Upper confidence limit (log2)	Linear fold change	Lower confidence limit (linear)	Upper confidence limit (linear)	P-value	BY.p.value	method	Gene.sets
CCL17	5.77	1.1	3.62	7.92	54.7	12.3	243	0.00076	1	lm.nb	Chemokines, Cytokine And Chemokine Signaling
TLR5	-4.21	1.06	-6.29	-2.13	0.0539	0.0128	0.228	0.0041	1	lm.nb	TLR
PTGS2	3.51	1.02	1.52	5.51	11.4	2.86	45.5	0.0087	1	lm.nb	Angiogenesis, Costimulatory Signaling, Cytokine And Chemokine Signaling, Cytokines, Hypoxia, Myeloid Compartment, NF-kB Signaling
IL12RB2	-1.25	0.378	-1.99	-0.513	0.419	0.251	0.701	0.0106	1	lm.nb	Cytokine And Chemokine Signaling, Cytokines, Cytotoxicity, JAK-STAT Signaling, Lymphoid Compartment, NK Cell Functions, T-Cell Functions
IL6	2.62	0.814	1.03	4.22	6.16	2.04	18.6	0.0122	1	lm.nb	Angiogenesis, Cytokine And Chemokine Signaling, Hypoxia, Interleukins, JAK-STAT Signaling, Metabolic Stress, PI3K-Akt
S100B	-2.02	0.635	-3.27	-0.779	0.246	0.104	0.583	0.0129	1	lm.nb	Cytokine And Chemokine Signaling
CD4	0.993	0.323	0.361	1.63	1.99	1.28	3.09	0.0152	1	lm.nb	Antigen Presentation, Costimulatory Signaling, Cytokine And Chemokine Signaling, Immune Cell Adhesion And Migration
IL13RA2	-1.77	0.577	-2.9	-0.641	0.293	0.134	0.641	0.0153	1	lm.nb	Chemokines, Cytokine And Chemokine Signaling, JAK-STAT Signaling, T-Cell Functions
TNFAIP3	0.891	0.308	0.288	1.49	1.85	1.22	2.82	0.02	1	lm.nb	Angiogenesis, Hypoxia, NF-kB Signaling, TNF Superfamily
DMBT1	4	1.39	1.28	6.71	16	2.43	105	0.0204	1	lm.nb
CXCL8	2.07	0.72	0.661	3.48	4.2	1.58	11.2	0.0206	1	lm.nb	Chemokines, Cytokine And Chemokine Signaling, Cytokines, Interleukins, Pathogen Defense, Regulation
CLEC7A	1.17	0.411	0.369	1.98	2.26	1.29	3.94	0.0212	1	lm.nb	Immune Cell Adhesion And Migration, Myeloid Compartment
S100A9	2.8	1	0.839	4.77	6.98	1.79	27.2	0.0233	1	lm.nb	Angiogenesis, Hypoxia
CR2	2.36	0.847	0.705	4.02	5.15	1.63	16.3	0.0235	1	lm.nb	B-Cell Functions, Complement System
PRDM1	0.829	0.299	0.243	1.42	1.78	1.18	2.67	0.0242	1	lm.nb	Cell Functions, Epigenetic Regulation
S100A12	3.06	1.12	0.867	5.25	8.34	1.82	38.2	0.0257	1	lm.nb	Cytokine And Chemokine Signaling, Myeloid Compartment
NFKBIA	0.573	0.21	0.162	0.985	1.49	1.12	1.98	0.0257	1	lm.nb	Apoptosis, Costimulatory Signaling, Cytokine And Chemokine Signaling, NF-kB Signaling
LY9	0.534	0.2	0.142	0.926	1.45	1.1	1.9	0.0284	1	lm.nb	Costimulatory Signaling, Lymphoid Compartment
LIF	2.14	0.805	0.558	3.71	4.4	1.47	13.1	0.0291	1	lm.nb	Angiogenesis, Cell Functions, Cytokine And Chemokine Signaling, Cytotoxicity, JAK-STAT Signaling, Myeloid Compartment
CR1L	1.43	0.545	0.362	2.5	2.69	1.29	5.65	0.0304	1	lm.nb	Complement System
CD38	1.11	0.426	0.273	1.94	2.16	1.21	3.85	0.0316	1	lm.nb	B-Cell Functions, Hypoxia, Lymphoid Compartment, Regulation, T-Cell Functions
FCRL2	0.989	0.38	0.244	1.73	1.99	1.18	3.33	0.0316	1	lm.nb
IL31RA	-0.884	0.342	-1.55	-0.214	0.542	0.341	0.862	0.0323	1	lm.nb	Cytokine And Chemokine Signaling, Cytokines, Regulation
BAX	0.384	0.152	0.0865	0.682	1.31	1.06	1.6	0.0353	1	lm.nb	Apoptosis, Cell Cycle, Regulation
CCL20	1.35	0.538	0.299	2.41	2.56	1.23	5.31	0.036	1	lm.nb	Chemokines, Cytokine And Chemokine Signaling, Myeloid Compartment
CD1E	-2.21	0.882	-3.94	-0.483	0.216	0.0652	0.716	0.0365	1	lm.nb	Antigen Processing
JAM3	0.883	0.352	0.193	1.57	1.84	1.14	2.98	0.0365	1	lm.nb	Angiogenesis, Immune Cell Adhesion And Migration
CD40LG	1.66	0.669	0.347	2.97	3.16	1.27	7.83	0.0382	1	lm.nb	Costimulatory Signaling, Cytokine And Chemokine Signaling, Immune Cell Adhesion And Migration, Lymphoid Compartment, NF-kB Signaling, Regulation
CCRL2	0.972	0.394	0.2	1.74	1.96	1.15	3.35	0.0389	1	lm.nb	Chemokines
CD68	0.578	0.236	0.115	1.04	1.49	1.08	2.06	0.0401	1	lm.nb	Cell Functions
IFGGC1	-1.32	0.54	-2.37	-0.258	0.401	0.193	0.836	0.0406	1	lm.nb	Macrophage Functions, Myeloid Compartment
SIGIRR	0.314	0.13	0.059	0.569	1.24	1.04	1.48	0.0423	1	lm.nb	Cytokine And Chemokine Signaling
IL18R1	0.585	0.25	0.0939	1.08	1.5	1.07	2.11	0.0478	1	lm.nb	Costimulatory Signaling, Cytokine And Chemokine Signaling, Lymphoid Compartment, NK Cell Functions, T-Cell Functions
CREB5	-1.7	0.736	-3.14	-0.261	0.307	0.113	0.835	0.0494	1	lm.nb
MASP1	2.44	1.06	0.364	4.52	5.43	1.29	22.9	0.0502	1	lm.nb	Complement System
TRAT1	1.32	0.575	0.197	2.45	2.5	1.15	5.47	0.0503	1	lm.nb	Costimulatory Signaling, T-Cell Functions
DOK2	-0.652	0.284	-1.21	-0.0953	0.636	0.433	0.936	0.0508	1	lm.nb	Leukocyte Functions, Lymphoid Compartment
CD70	0.618	0.27	0.0881	1.15	1.53	1.06	2.21	0.0516	1	lm.nb	B-Cell Functions, Cell Functions, Costimulatory Signaling, Cytokine And Chemokine Signaling, Cytokines, Lymphoid Compartment, NF-kB Signaling, T-Cell Functions, TNF Superfamily
LOC609023	-1.79	0.784	-3.33	-0.253	0.289	0.0997	0.839	0.0519	1	lm.nb	Cytotoxicity, NK Cell Functions
S100A8	2.46	1.08	0.34	4.58	5.5	1.27	23.9	0.0525	1	lm.nb	Myeloid Compartment
SELL	0.983	0.443	0.115	1.85	1.98	1.08	3.61	0.0573	1	lm.nb	Immune Cell Adhesion And Migration, Regulation
TNFRSF11B	-2.74	1.25	-5.18	-0.301	0.15	0.0275	0.812	0.0588	1	lm.nb	Cytokine And Chemokine Signaling, NF-kB Signaling, TNF Superfamily
IL1B	2.97	1.36	0.306	5.63	7.82	1.24	49.5	0.0604	1	lm.nb	Angiogenesis, Chemokines, Cytokine And Chemokine Signaling, Cytokines, Hypoxia, Interleukins, MAPK, Myeloid Compartment, NF-kB Signaling, Pathogen Defense, Regulation
POU2F2	0.933	0.427	0.0952	1.77	1.91	1.07	3.41	0.0606	1	lm.nb
IL1RN	0.404	0.186	0.0403	0.768	1.32	1.03	1.7	0.0611	1	lm.nb	Cytokine And Chemokine Signaling, Cytokines, Interleukins, Myeloid Compartment
TXK	1.18	0.548	0.104	2.25	2.26	1.07	4.76	0.0638	1	lm.nb	Immune Cell Adhesion And Migration
SELPLG	0.619	0.29	0.0509	1.19	1.54	1.04	2.28	0.0652	1	lm.nb	Immune Cell Adhesion And Migration
SYK	0.424	0.2	0.0323	0.815	1.34	1.02	1.76	0.0666	1	lm.nb	Angiogenesis, Cytokine And Chemokine Signaling, Macrophage Functions, NF-kB Signaling, PI3K-Akt
GSK3A	-0.302	0.145	-0.586	-0.0171	0.811	0.666	0.988	0.0714	1	lm.nb	PI3K-Akt, Regulation, Wnt Signaling
MX1	-1.24	0.603	-2.43	-0.0603	0.423	0.186	0.959	0.0734	1	lm.nb	Cytokine And Chemokine Signaling, Cytotoxicity, Interferon Signaling, Lymphoid Compartment
CD48	0.372	0.182	0.0155	0.729	1.29	1.01	1.66	0.0751	1	lm.nb	Costimulatory Signaling, Lymphoid Compartment
DUSP1	0.993	0.486	0.0396	1.95	1.99	1.03	3.85	0.0755	1	lm.nb	MAPK, Regulation
TNFRSF11A	-0.802	0.393	-1.57	-0.0303	0.574	0.336	0.979	0.076	1	lm.nb	Cytokine And Chemokine Signaling, NF-kB Signaling, TNF Superfamily
HIF1A	0.663	0.326	0.0242	1.3	1.58	1.02	2.46	0.0763	1	lm.nb	Hypoxia, Regulation
ITGA4	0.312	0.154	0.0111	0.614	1.24	1.01	1.53	0.0766	1	lm.nb	Adhesion, Immune Cell Adhesion And Migration, Matrix Remodeling And Metastasis, PI3K-Akt, Regulation
EGR1	0.837	0.418	0.0175	1.66	1.79	1.01	3.15	0.0803	1	lm.nb	Costimulatory Signaling, Cytokine And Chemokine Signaling, Interferon Signaling, Lymphoid Compartment, Senescence, T-Cell Functions
CCR7	1.41	0.704	0.0287	2.79	2.65	1.02	6.91	0.0804	1	lm.nb	Chemokines, Cytokine And Chemokine Signaling, Hypoxia, Regulation
CD58	0.462	0.231	0.00856	0.916	1.38	1.01	1.89	0.0809	1	lm.nb	Immune Cell Adhesion And Migration
PIP	2.07	1.04	0.0288	4.11	4.19	1.02	17.2	0.0821	1	lm.nb	Cell Functions, PI3K-Akt
PLAUR	1.19	0.602	0.0155	2.37	2.29	1.01	5.18	0.0823	1	lm.nb
CARD9	-0.467	0.235	-0.929	-0.00574	0.723	0.525	0.996	0.0825	1	lm.nb
TNFRSF13C	0.794	0.401	0.00888	1.58	1.73	1.01	2.99	0.0828	1	lm.nb	Cytokine And Chemokine Signaling, NF-kB Signaling, Regulation, TNF Superfamily
CD7	0.995	0.504	0.0069	1.98	1.99	1	3.95	0.0839	1	lm.nb	Lymphoid Compartment, NK Cell Functions, Regulation, T-Cell Functions
MMP9	1.72	0.873	0.00852	3.43	3.3	1.01	10.8	0.0844	1	lm.nb	Cell Functions, Matrix Remodeling And Metastasis
PAX5	1.68	0.857	0.00212	3.36	3.21	1	10.3	0.0853	1	lm.nb
SH2D1A	0.675	0.345	-0.00132	1.35	1.6	0.999	2.55	0.0862	1	lm.nb
OSM	1.31	0.673	-0.00392	2.63	2.49	0.997	6.2	0.0864	1	lm.nb	Cell Functions, Cytokine And Chemokine Signaling, JAK-STAT Signaling
MMP1	2.04	1.06	-0.0309	4.12	4.12	0.979	17.4	0.0896	1	lm.nb	Cell Functions, Matrix Remodeling And Metastasis
TNFSF11	1.73	0.895	-0.0281	3.48	3.31	0.981	11.2	0.0899	1	lm.nb	Cytokine And Chemokine Signaling, NF-kB Signaling, TNF Superfamily, Transporter Functions
IL18RAP	0.877	0.456	-0.016	1.77	1.84	0.989	3.41	0.0904	1	lm.nb	Cytokine And Chemokine Signaling, Hypoxia, NK Cell Functions, T-Cell Functions
TNFRSF1B	0.222	0.115	-0.00474	0.448	1.17	0.997	1.36	0.0913	1	lm.nb	Chemokines, Cytokine And Chemokine Signaling, NF-kB Signaling, TNF Superfamily
FAS	0.473	0.249	-0.0151	0.961	1.39	0.99	1.95	0.094	1	lm.nb	Apoptosis, B-Cell Functions, Cytokine And Chemokine Signaling, Hypoxia, MAPK, Regulation, T-Cell Functions, TNF Superfamily, Transporter Functions
CCL24	-2.05	1.08	-4.17	0.0762	0.242	0.0555	1.05	0.0955	1	lm.nb	Angiogenesis, Chemokines, Cytokine And Chemokine Signaling, Regulation
SPP1	-1.84	0.983	-3.77	0.0845	0.279	0.0733	1.06	0.0978	1	lm.nb	Costimulatory Signaling, Cytokines, Matrix Remodeling And Metastasis, PI3K-Akt
PALB2	-0.491	0.265	-1.01	0.0278	0.712	0.497	1.02	0.101	1	lm.nb	Cell Cycle, DNA Damage Repair
C4BPA	1.75	0.948	-0.109	3.61	3.36	0.927	12.2	0.102	1	lm.nb	Complement, Complement System
ABCB1	1.03	0.559	-0.0643	2.13	2.04	0.956	4.37	0.102	1	lm.nb
APP	-0.723	0.392	-1.49	0.0451	0.606	0.356	1.03	0.102	1	lm.nb	Cytokine And Chemokine Signaling, Hypoxia
KRT18	0.795	0.431	-0.0505	1.64	1.74	0.966	3.12	0.103	1	lm.nb	Adhesion, Matrix Remodeling And Metastasis
SLC11A1	0.581	0.316	-0.0377	1.2	1.5	0.974	2.3	0.103	1	lm.nb	Macrophage Functions, Myeloid Compartment
SAA1	2.17	1.18	-0.141	4.48	4.5	0.907	22.3	0.103	1	lm.nb	Cytokine And Chemokine Signaling
CEBPB	0.549	0.299	-0.0375	1.14	1.46	0.974	2.2	0.104	1	lm.nb	Metabolic Stress, Myeloid Compartment
IL22RA2	1.45	0.8	-0.114	3.02	2.74	0.924	8.11	0.107	1	lm.nb	Chemokines, Cytokine And Chemokine Signaling, JAK-STAT Signaling
KRT8	0.607	0.335	-0.0494	1.26	1.52	0.966	2.4	0.107	1	lm.nb	Adhesion, Matrix Remodeling And Metastasis
STAT2	-0.194	0.108	-0.406	0.0173	0.874	0.755	1.01	0.11	1	loglinear	Chemokines, Cytokine And Chemokine Signaling, Cytotoxicity, Interferon Signaling, JAK-STAT Signaling, Lymphoid Compartment, Regulation
IDH2	0.431	0.24	-0.0399	0.902	1.35	0.973	1.87	0.111	1	lm.nb	Metabolic Stress, Microglial Functions, Myeloid Compartment
IFNAR1	0.29	0.162	-0.0273	0.607	1.22	0.981	1.52	0.111	1	lm.nb	Cytokine And Chemokine Signaling, Interferon Signaling, JAK-STAT Signaling, Pathogen Defense, PI3K-Akt
GH1	1.44	0.818	-0.158	3.05	2.72	0.896	8.27	0.115	1	lm.nb	Regulation
CSF3R	1.62	0.916	-0.179	3.41	3.07	0.883	10.7	0.116	1	lm.nb	Cytokine And Chemokine Signaling, Cytokines, JAK-STAT Signaling, Myeloid Compartment, PI3K-Akt
IDO2	0.725	0.411	-0.0806	1.53	1.65	0.946	2.89	0.116	1	lm.nb	Macrophage Functions, Metabolic Stress, Myeloid Compartment
IL17RA	0.224	0.127	-0.0257	0.473	1.17	0.982	1.39	0.117	1	lm.nb	Cell Functions, Cytokine And Chemokine Signaling
CCR6	0.845	0.482	-0.0994	1.79	1.8	0.933	3.46	0.118	1	lm.nb	Cytokine And Chemokine Signaling
ICOS	0.602	0.344	-0.0722	1.28	1.52	0.951	2.42	0.118	1	lm.nb	Cell Functions, Costimulatory Signaling, Immune Cell Adhesion And Migration, Lymphoid Compartment
ALCAM	-0.699	0.4	-1.48	0.0848	0.616	0.358	1.06	0.119	1	lm.nb	Adhesion, Immune Cell Adhesion And Migration
PYCARD	-0.58	0.334	-1.24	0.0745	0.669	0.425	1.05	0.121	1	lm.nb
THBD	1.15	0.673	-0.166	2.47	2.23	0.892	5.55	0.125	1	lm.nb	Antigen Presentation, Leukocyte Functions
CD36	-0.984	0.574	-2.11	0.141	0.506	0.232	1.1	0.125	1	lm.nb	Antigen Presentation, Cytokine And Chemokine Signaling, Hypoxia, Matrix Remodeling And Metastasis, Transporter Functions
PDCD1	0.656	0.386	-0.101	1.41	1.58	0.932	2.66	0.128	1	lm.nb	Costimulatory Signaling, Immune Cell Adhesion And Migration, Lymphoid Compartment, Regulation
IFIT2	-1.01	0.597	-2.18	0.157	0.495	0.22	1.11	0.128	1	lm.nb	Chemokines, Cytokine And Chemokine Signaling, Cytotoxicity, Interferon Signaling
GBP5	-1.32	0.779	-2.85	0.21	0.401	0.139	1.16	0.129	1	lm.nb	Macrophage Functions, Myeloid Compartment
CD22	0.641	0.379	-0.102	1.38	1.56	0.931	2.61	0.13	1	lm.nb	Immune Cell Adhesion And Migration
CCL19	0.975	0.584	-0.169	2.12	1.97	0.889	4.35	0.134	1	lm.nb	Chemokines, Cytokine And Chemokine Signaling, Hypoxia, NF-kB Signaling, Regulation
FCAR	0.348	0.209	-0.0609	0.758	1.27	0.959	1.69	0.134	1	lm.nb	Macrophage Functions, Myeloid Compartment
C6	1.23	0.741	-0.223	2.68	2.34	0.857	6.41	0.136	1	lm.nb	Angiogenesis, Complement, Complement System
CXCR4	0.884	0.537	-0.168	1.94	1.84	0.89	3.82	0.138	1	lm.nb	Cell Cycle, Cell Functions, Chemokines, Cytokine And Chemokine Signaling, Immune Cell Adhesion And Migration, Regulation
PDGFC	-0.661	0.402	-1.45	0.126	0.632	0.366	1.09	0.138	1	lm.nb	Cell Functions, Cytokine And Chemokine Signaling
TOLLIP	0.331	0.201	-0.0639	0.726	1.26	0.957	1.65	0.139	1	lm.nb	Cytokine And Chemokine Signaling
PIK3CD	0.258	0.157	-0.0502	0.566	1.2	0.966	1.48	0.14	1	lm.nb	Apoptosis, Autophagy, Cytokine And Chemokine Signaling, Hypoxia, Immune Cell Adhesion And Migration, JAK-STAT Signaling, MAPK, Metabolic Stress, PI3K-Akt
CD34	-0.708	0.437	-1.57	0.149	0.612	0.338	1.11	0.144	1	lm.nb	Angiogenesis, Immune Cell Adhesion And Migration, Regulation
VEGFA	0.675	0.418	-0.144	1.49	1.6	0.905	2.82	0.145	1	lm.nb	Angiogenesis, Cytokine And Chemokine Signaling, Cytokines, Hypoxia, Leukocyte Functions, MAPK, Metabolic Stress, PI3K-Akt
TLR3	-0.512	0.318	-1.14	0.112	0.701	0.455	1.08	0.146	1	lm.nb	Apoptosis, Microglial Functions, TLR
CD3EAP	-0.336	0.209	-0.747	0.0741	0.792	0.596	1.05	0.147	1	lm.nb	Cell Cycle, Cell Proliferation
TNFRSF17	1.09	0.678	-0.24	2.42	2.13	0.847	5.34	0.147	1	lm.nb	Cell Functions, Cytokine And Chemokine Signaling, NF-kB Signaling, TNF Superfamily
MIF	0.312	0.194	-0.069	0.692	1.24	0.953	1.62	0.147	1	lm.nb	Cytokine And Chemokine Signaling
MS4A1	1.36	0.851	-0.304	3.03	2.57	0.81	8.17	0.148	1	lm.nb	B-Cell Functions, Lymphoid Compartment
PSMB10	-0.364	0.228	-0.81	0.0828	0.777	0.57	1.06	0.149	1	lm.nb	Antigen Presentation, Apoptosis, Cell Proliferation, Costimulatory Signaling, Cytokine And Chemokine Signaling, Hedgehog Signaling, NF-kB Signaling
DLA-DMA	-0.253	0.159	-0.564	0.0579	0.839	0.676	1.04	0.149	1	lm.nb	Antigen Presentation, Antigen Processing, Immune Cell Adhesion And Migration, Regulation
IL32	-1.25	0.791	-2.8	0.3	0.42	0.144	1.23	0.153	1	lm.nb	Chemokines, Cytokine And Chemokine Signaling, Interleukins
CXCR5	0.923	0.586	-0.226	2.07	1.9	0.855	4.21	0.154	1	lm.nb	B-Cell Functions, Chemokines, Cytokine And Chemokine Signaling, T-Cell Functions
CSF2RB	0.353	0.227	-0.0921	0.799	1.28	0.938	1.74	0.159	1	lm.nb	Apoptosis, Chemokines, Cytokine And Chemokine Signaling, JAK-STAT Signaling
CD84	0.458	0.296	-0.122	1.04	1.37	0.919	2.05	0.16	1	lm.nb
LOC484306	0.593	0.383	-0.159	1.34	1.51	0.896	2.54	0.161	1	lm.nb	Regulation
CD79B	1.3	0.843	-0.353	2.95	2.46	0.783	7.73	0.162	1	lm.nb	B-Cell Functions, Lymphoid Compartment
COL1A1	1.27	0.825	-0.351	2.88	2.41	0.784	7.38	0.163	1	lm.nb	Adhesion, Matrix Remodeling And Metastasis
CD14	0.541	0.356	-0.156	1.24	1.46	0.897	2.36	0.167	1	lm.nb	Antigen Presentation, Apoptosis, MAPK, Myeloid Compartment, NF-kB Signaling
SMAD2	-0.25	0.164	-0.572	0.0724	0.841	0.673	1.05	0.167	1	lm.nb	Cell Functions, Cell Proliferation, TGF-beta Signaling
POU2AF1	1.11	0.731	-0.323	2.54	2.16	0.799	5.83	0.167	1	lm.nb
SETD2	-0.178	0.119	-0.411	0.0541	0.884	0.752	1.04	0.171	1	lm.nb	Cell Functions, Epigenetic Regulation
ISG15	-1.41	0.938	-3.24	0.433	0.378	0.106	1.35	0.173	1	lm.nb	Cytokine And Chemokine Signaling, Cytotoxicity, DNA Damage Repair, Interferon Signaling, Lymphoid Compartment
MGMT	0.446	0.3	-0.142	1.03	1.36	0.906	2.05	0.176	1	lm.nb	Cell Functions, Epigenetic Regulation
OAS3	-0.874	0.589	-2.03	0.279	0.546	0.245	1.21	0.176	1	lm.nb	Cytokine And Chemokine Signaling, Cytokines, Cytotoxicity, Interferon Signaling, Pathogen Defense
TFEB	0.228	0.154	-0.074	0.53	1.17	0.95	1.44	0.177	1	lm.nb
ITK	0.673	0.458	-0.225	1.57	1.59	0.856	2.97	0.18	1	lm.nb	Cytokine And Chemokine Signaling, Immune Cell Adhesion And Migration
CD63	0.449	0.306	-0.152	1.05	1.36	0.9	2.07	0.181	1	lm.nb
SMAD3	0.35	0.241	-0.121	0.822	1.27	0.92	1.77	0.183	1	lm.nb	Cell Proliferation, Cytokine And Chemokine Signaling, Regulation, TGF-beta Signaling, Wnt Signaling
IDO1	-1.24	0.858	-2.93	0.436	0.422	0.132	1.35	0.185	1	lm.nb	Cytokines, Lymphoid Compartment, T-Cell Functions
CEACAM1	0.492	0.34	-0.174	1.16	1.41	0.886	2.23	0.186	1	lm.nb	Adhesion, Angiogenesis
TICAM1	0.341	0.24	-0.128	0.811	1.27	0.915	1.75	0.192	1	lm.nb	Apoptosis, Macrophage Functions, NF-kB Signaling
LTB	1.18	0.828	-0.445	2.8	2.26	0.734	6.96	0.193	1	lm.nb	Cytokine And Chemokine Signaling, Cytokines, NF-kB Signaling, TNF Superfamily
LOC490356	-1.22	0.861	-2.91	0.464	0.428	0.133	1.38	0.193	1	lm.nb	Chemokines, Cytokine And Chemokine Signaling
BST2	-0.973	0.685	-2.32	0.371	0.51	0.201	1.29	0.194	1	lm.nb	Cytokine And Chemokine Signaling, Interferon Signaling
CXCR1	1.23	0.871	-0.472	2.94	2.35	0.721	7.68	0.194	1	lm.nb	Chemokines, Cytokine And Chemokine Signaling, Regulation
CCL27	-1.07	0.756	-2.55	0.414	0.477	0.171	1.33	0.196	1	lm.nb	Chemokines, Cytokine And Chemokine Signaling
KLRA1	1.17	0.83	-0.462	2.79	2.24	0.726	6.93	0.198	1	lm.nb	Cytotoxicity, NK Cell Functions
KRT14	-1.1	0.787	-2.64	0.443	0.467	0.16	1.36	0.2	1	lm.nb	Adhesion, Matrix Remodeling And Metastasis
TBX21	-0.506	0.363	-1.22	0.206	0.704	0.43	1.15	0.201	1	lm.nb	Lymphoid Compartment, Regulation, T-Cell Functions
MME	-0.946	0.683	-2.28	0.393	0.519	0.205	1.31	0.203	1	lm.nb	Cell Functions
CXCL14	1.32	0.965	-0.57	3.21	2.5	0.674	9.27	0.208	1	lm.nb	Chemokines, Cytokine And Chemokine Signaling
ICAM1	-0.538	0.393	-1.31	0.233	0.689	0.404	1.18	0.209	1	lm.nb	Adhesion, Cytokine And Chemokine Signaling, Immune Cell Adhesion And Migration, Interferon Signaling, Matrix Remodeling And Metastasis, NF-kB Signaling, Regulation
TNFRSF18	0.662	0.484	-0.287	1.61	1.58	0.82	3.05	0.209	1	lm.nb	Cytokine And Chemokine Signaling, NF-kB Signaling, TNF Superfamily
IL10	-0.195	0.143	-0.476	0.085	0.873	0.719	1.06	0.209	1	lm.nb	Cytokine And Chemokine Signaling, Interleukins, JAK-STAT Signaling
LOC102156778	-0.812	0.597	-1.98	0.357	0.57	0.253	1.28	0.211	1	lm.nb	Pathogen Defense
IRF2	0.151	0.111	-0.0665	0.368	1.11	0.955	1.29	0.211	1	lm.nb	Chemokines, Cytokine And Chemokine Signaling, Interferon Signaling, Regulation
MEFV	0.541	0.399	-0.24	1.32	1.46	0.847	2.5	0.212	1	lm.nb
TRAF1	0.472	0.349	-0.211	1.16	1.39	0.864	2.23	0.213	1	lm.nb	Cytokine And Chemokine Signaling, TNF Superfamily
BCL2	-0.664	0.493	-1.63	0.301	0.631	0.323	1.23	0.214	1	lm.nb	Apoptosis, Autophagy, Cell Cycle, Cytokine And Chemokine Signaling, Hedgehog Signaling, Hypoxia, JAK-STAT Signaling, NF-kB Signaling, PI3K-Akt
TNFSF8	0.383	0.285	-0.175	0.941	1.3	0.886	1.92	0.216	1	lm.nb	Cytokine And Chemokine Signaling, Cytokines, TNF Superfamily
ITGAM	0.759	0.565	-0.348	1.87	1.69	0.786	3.65	0.216	1	lm.nb	Adhesion, Cytokine And Chemokine Signaling, Immune Cell Adhesion And Migration, Matrix Remodeling And Metastasis, Myeloid Compartment, Transporter Functions
CTSH	0.357	0.266	-0.164	0.877	1.28	0.893	1.84	0.216	1	lm.nb	Angiogenesis, Antigen Presentation, Apoptosis
CXCL10	-1.44	1.08	-3.55	0.671	0.369	0.0854	1.59	0.218	1	lm.nb	Angiogenesis, Chemokines, Cytokine And Chemokine Signaling, Cytokines, Lymphoid Compartment, Pathogen Defense, Regulation, T-Cell Functions
SLAMF6	0.525	0.393	-0.245	1.3	1.44	0.844	2.45	0.218	1	lm.nb
COL3A1	1.08	0.813	-0.509	2.68	2.12	0.703	6.4	0.219	1	lm.nb	Regulation
FLT3	0.395	0.296	-0.186	0.976	1.32	0.879	1.97	0.219	1	lm.nb	Cytokine And Chemokine Signaling
ATG7	0.132	0.0994	-0.0626	0.327	1.1	0.958	1.25	0.22	1	loglinear	Antigen Presentation, Autophagy, Transporter Functions
NFATC2	-0.561	0.424	-1.39	0.27	0.678	0.381	1.21	0.222	1	lm.nb	Costimulatory Signaling, Regulation, Wnt Signaling
IRF4	0.792	0.6	-0.384	1.97	1.73	0.767	3.91	0.223	1	lm.nb	B-Cell Functions, Cytokine And Chemokine Signaling, Cytotoxicity, Interferon Signaling, Lymphoid Compartment, Regulation, T-Cell Functions
MAPKAPK2	0.191	0.145	-0.093	0.475	1.14	0.938	1.39	0.224	1	lm.nb	Cytokine And Chemokine Signaling
KIT	-0.923	0.702	-2.3	0.453	0.527	0.203	1.37	0.225	1	lm.nb	Cell Functions, Cytokine And Chemokine Signaling, MAPK, Metabolic Stress, PI3K-Akt
IL15	-0.247	0.189	-0.617	0.122	0.842	0.652	1.09	0.226	1	lm.nb	Costimulatory Signaling, Cytokine And Chemokine Signaling, Interleukins, JAK-STAT Signaling, Regulation
BCR	-0.422	0.323	-1.05	0.211	0.746	0.482	1.16	0.227	1	lm.nb	Cell Functions
CD3D	0.59	0.452	-0.297	1.48	1.51	0.814	2.78	0.229	1	lm.nb	Costimulatory Signaling, Lymphoid Compartment, Regulation
CD1A6	-0.808	0.62	-2.02	0.407	0.571	0.246	1.33	0.229	1	lm.nb	Cell Functions
IFI35	-0.374	0.288	-0.938	0.189	0.771	0.522	1.14	0.229	1	lm.nb	Chemokines, Cytokine And Chemokine Signaling, Cytotoxicity, Interferon Signaling
IL1A	0.946	0.729	-0.484	2.38	1.93	0.715	5.19	0.231	1	lm.nb	Angiogenesis, Cytokine And Chemokine Signaling, Cytokines, Interleukins, MAPK, Metabolic Stress, Myeloid Compartment
FOXP3	0.677	0.522	-0.346	1.7	1.6	0.787	3.25	0.231	1	lm.nb	Cytokines, T-Cell Functions
MAPK1	-0.195	0.151	-0.49	0.1	0.874	0.712	1.07	0.232	1	lm.nb	Apoptosis, Autophagy, Cell Proliferation, Cytokine And Chemokine Signaling, TGF-beta Signaling
TLR10	-0.533	0.414	-1.34	0.278	0.691	0.394	1.21	0.233	1	lm.nb	TLR
TLR8	0.331	0.257	-0.172	0.834	1.26	0.887	1.78	0.234	1	lm.nb	Myeloid Compartment, TLR
CCL23	0.699	0.546	-0.37	1.77	1.62	0.774	3.41	0.236	1	lm.nb	Chemokines, Cytokine And Chemokine Signaling, Regulation
CD3E	0.6	0.47	-0.321	1.52	1.52	0.8	2.87	0.238	1	lm.nb	B-Cell Functions, Cell Functions, Costimulatory Signaling, Lymphoid Compartment, T-Cell Functions
IL1R1	0.794	0.625	-0.43	2.02	1.73	0.742	4.05	0.239	1	lm.nb	Cytokine And Chemokine Signaling, Hypoxia, NF-kB Signaling
GZMK	1.05	0.831	-0.58	2.68	2.07	0.669	6.4	0.242	1	lm.nb	Cell Functions, Lymphoid Compartment
LOC488947	-0.701	0.556	-1.79	0.389	0.615	0.289	1.31	0.243	1	lm.nb	Chemokines, Cytokine And Chemokine Signaling, Cytotoxicity, Interferon Signaling, Lymphoid Compartment
MSR1	-0.625	0.5	-1.6	0.354	0.648	0.329	1.28	0.246	1	lm.nb	Cell Functions
MAP4K2	0.297	0.237	-0.168	0.762	1.23	0.89	1.7	0.246	1	lm.nb
IL1RL1	1.25	1	-0.712	3.21	2.38	0.61	9.27	0.247	1	lm.nb	Cytokine And Chemokine Signaling
TNF	-0.62	0.497	-1.59	0.354	0.651	0.331	1.28	0.247	1	lm.nb	Antigen Presentation, Apoptosis, Cytokine And Chemokine Signaling, Hypoxia, Interleukins, MAPK, Metabolic Stress, NF-kB Signaling, TGF-beta Signaling, TNF Superfamily
CXCL13	0.698	0.561	-0.401	1.8	1.62	0.757	3.48	0.248	1	lm.nb	Angiogenesis, Chemokines, Cytokine And Chemokine Signaling, Lymphoid Compartment
TLR7	0.289	0.233	-0.167	0.746	1.22	0.89	1.68	0.25	1	lm.nb	Microglial Functions, TLR
TRBC	0.583	0.472	-0.341	1.51	1.5	0.789	2.84	0.251	1	lm.nb	Costimulatory Signaling, T-Cell Functions
SLC16A3	0.467	0.379	-0.277	1.21	1.38	0.826	2.31	0.253	1	lm.nb	Metabolic Stress, Transporter Functions
C1QB	0.345	0.28	-0.204	0.894	1.27	0.868	1.86	0.253	1	lm.nb	Complement, Complement System
JAK3	0.343	0.282	-0.209	0.896	1.27	0.865	1.86	0.258	1	lm.nb	Cytokine And Chemokine Signaling, Cytokines, Cytotoxicity, JAK-STAT Signaling, PI3K-Akt, Regulation
CLDN1	-0.91	0.756	-2.39	0.572	0.532	0.19	1.49	0.263	1	lm.nb	Adhesion, Matrix Remodeling And Metastasis
BCL10	-0.236	0.197	-0.623	0.15	0.849	0.649	1.11	0.265	1	lm.nb	NF-kB Signaling
IL12RB1	-0.696	0.582	-1.84	0.446	0.617	0.28	1.36	0.266	1	lm.nb	Cytokine And Chemokine Signaling, JAK-STAT Signaling, NK Cell Functions, T-Cell Functions
LOC477699	1.18	0.993	-0.77	3.12	2.26	0.586	8.72	0.27	1	lm.nb	Chemokines, Matrix Remodeling And Metastasis
IL7R	0.579	0.489	-0.379	1.54	1.49	0.769	2.9	0.27	1	lm.nb	Cytokine And Chemokine Signaling, Cytokines, JAK-STAT Signaling, PI3K-Akt
ICAM3	0.436	0.368	-0.286	1.16	1.35	0.82	2.23	0.27	1	lm.nb	Adhesion, Immune Cell Adhesion And Migration, Matrix Remodeling And Metastasis, Regulation
IL23R	0.489	0.415	-0.325	1.3	1.4	0.798	2.47	0.273	1	lm.nb	Cytokine And Chemokine Signaling, Cytokines, JAK-STAT Signaling
MEF2C	0.408	0.348	-0.273	1.09	1.33	0.828	2.13	0.274	1	lm.nb	Cytokine And Chemokine Signaling
CFI	0.524	0.448	-0.354	1.4	1.44	0.783	2.64	0.275	1	lm.nb	Complement System
SOX10	-1.25	1.07	-3.36	0.851	0.419	0.0975	1.8	0.277	1	lm.nb	Cell Functions, Epigenetic Regulation
TNFSF18	0.85	0.729	-0.579	2.28	1.8	0.669	4.86	0.277	1	lm.nb	B-Cell Functions, Cell Functions, Cytokine And Chemokine Signaling, NF-kB Signaling, T-Cell Functions, TNF Superfamily
CREBBP	-0.172	0.148	-0.462	0.118	0.887	0.726	1.09	0.278	1	lm.nb	Cell Proliferation, JAK-STAT Signaling, Notch Signaling, TGF-beta Signaling, Wnt Signaling
CD5	0.496	0.427	-0.341	1.33	1.41	0.789	2.52	0.279	1	lm.nb	B-Cell Functions, Lymphoid Compartment, Regulation, T-Cell Functions
PIK3C2B	0.4	0.345	-0.276	1.08	1.32	0.826	2.11	0.28	1	lm.nb	PI3K-Akt, Regulation
PIK3C2G	-0.684	0.591	-1.84	0.474	0.622	0.279	1.39	0.28	1	lm.nb	PI3K-Akt, Regulation
CH25H	0.6	0.519	-0.416	1.62	1.52	0.749	3.07	0.281	1	lm.nb	Cell Functions, Metabolic Stress
TNFSF4	1.14	0.994	-0.803	3.09	2.21	0.573	8.53	0.283	1	lm.nb	Chemokines, Cytokine And Chemokine Signaling, NF-kB Signaling, TNF Superfamily
ATG10	-0.354	0.307	-0.957	0.249	0.782	0.515	1.19	0.283	1	lm.nb	Autophagy, Transporter Functions
OAS2	-0.647	0.568	-1.76	0.467	0.639	0.295	1.38	0.288	1	lm.nb	Interferon Signaling, Regulation
FOS	0.537	0.473	-0.39	1.46	1.45	0.763	2.76	0.289	1	lm.nb	Apoptosis, Cytokine And Chemokine Signaling, Hypoxia
PIK3CG	0.281	0.249	-0.207	0.769	1.21	0.866	1.7	0.292	1	lm.nb	Angiogenesis, Cytokine And Chemokine Signaling, Hypoxia, Immune Cell Adhesion And Migration, JAK-STAT Signaling, MAPK, Metabolic Stress, PI3K-Akt
NDRG1	0.699	0.623	-0.522	1.92	1.62	0.696	3.78	0.294	1	lm.nb	DNA Damage Repair, Regulation
CTLA4	0.58	0.518	-0.436	1.6	1.5	0.739	3.02	0.296	1	lm.nb	B-Cell Functions, Costimulatory Signaling, Immune Cell Adhesion And Migration, Lymphoid Compartment, T-Cell Functions
MYC	-0.253	0.227	-0.697	0.191	0.839	0.617	1.14	0.297	1	lm.nb	Epigenetic Regulation, Regulation
CARD11	0.656	0.589	-0.499	1.81	1.58	0.708	3.51	0.298	1	lm.nb	NF-kB Signaling, Regulation
RUNX1	0.329	0.296	-0.251	0.909	1.26	0.84	1.88	0.299	1	lm.nb	Angiogenesis, Regulation
CXCR2	0.963	0.869	-0.741	2.67	1.95	0.598	6.35	0.3	1	lm.nb	Chemokines, Cytokine And Chemokine Signaling, Regulation
ITGA2	0.854	0.773	-0.661	2.37	1.81	0.632	5.16	0.301	1	lm.nb	Adhesion, Immune Cell Adhesion And Migration, Matrix Remodeling And Metastasis, PI3K-Akt
DLA-DOB	0.727	0.66	-0.566	2.02	1.66	0.676	4.06	0.302	1	lm.nb	Antigen Presentation, Antigen Processing, Cytokines, Immune Cell Adhesion And Migration, Lymphoid Compartment
LOC106557449	2.74	2.49	-2.13	7.61	6.66	0.228	195	0.303	1	loglinear	Chemokines, Cytokine And Chemokine Signaling, Myeloid Compartment, Regulation
ANKRD22	0.489	0.446	-0.385	1.36	1.4	0.766	2.57	0.305	1	lm.nb	Cell Functions, Matrix Remodeling And Metastasis
NFATC4	0.519	0.474	-0.411	1.45	1.43	0.752	2.73	0.306	1	lm.nb	Angiogenesis, Wnt Signaling
HAVCR2	-0.245	0.225	-0.686	0.196	0.844	0.622	1.15	0.308	1	lm.nb	Cell Functions, Costimulatory Signaling, Cytokine And Chemokine Signaling
BLK	0.681	0.629	-0.552	1.91	1.6	0.682	3.77	0.31	1	lm.nb	B-Cell Functions, Lymphoid Compartment
MDM4	-0.17	0.157	-0.478	0.138	0.889	0.718	1.1	0.311	1	lm.nb	Cell Cycle, DNA Damage Repair
NOS2	-0.506	0.472	-1.43	0.419	0.704	0.371	1.34	0.315	1	lm.nb	Macrophage Functions, Myeloid Compartment
CCR1	0.376	0.351	-0.313	1.06	1.3	0.805	2.09	0.316	1	lm.nb	Chemokines, Cytokine And Chemokine Signaling, Cytokines, NK Cell Functions, Regulation, T-Cell Functions
ICAM4	-0.672	0.635	-1.92	0.573	0.628	0.265	1.49	0.321	1	lm.nb	Adhesion, Regulation
LY96	0.445	0.423	-0.384	1.27	1.36	0.766	2.42	0.323	1	lm.nb	Antigen Presentation, Apoptosis, Myeloid Compartment, NF-kB Signaling
LOC475935	-0.989	0.951	-2.85	0.874	0.504	0.138	1.83	0.329	1	lm.nb	Cytokine And Chemokine Signaling, Cytotoxicity, Interferon Signaling, Lymphoid Compartment, Regulation
STAT4	0.532	0.512	-0.471	1.53	1.45	0.721	2.9	0.329	1	lm.nb	Chemokines, Costimulatory Signaling, Cytokine And Chemokine Signaling, JAK-STAT Signaling, Regulation, T-Cell Functions
CLEC4A	-0.522	0.507	-1.52	0.472	0.697	0.35	1.39	0.334	1	lm.nb
LY86	-0.486	0.473	-1.41	0.441	0.714	0.376	1.36	0.334	1	lm.nb
IGF2R	0.19	0.185	-0.173	0.554	1.14	0.887	1.47	0.335	1	lm.nb	Cytotoxicity, Interferon Signaling, Lymphoid Compartment
BRAF	-0.117	0.115	-0.342	0.108	0.922	0.789	1.08	0.336	1	lm.nb	MAPK, Senescence
CCL21	-0.734	0.718	-2.14	0.672	0.601	0.227	1.59	0.336	1	lm.nb	Chemokines, Cytokine And Chemokine Signaling, NF-kB Signaling, Regulation
EOMES	0.587	0.573	-0.537	1.71	1.5	0.689	3.27	0.336	1	lm.nb	Lymphoid Compartment, T-Cell Functions
MAP3K7	-0.143	0.141	-0.42	0.134	0.905	0.747	1.1	0.341	1	lm.nb	Autophagy, Costimulatory Signaling, Cytokine And Chemokine Signaling, MAPK, NF-kB Signaling, Wnt Signaling
IFNGR1	0.185	0.183	-0.175	0.545	1.14	0.886	1.46	0.343	1	lm.nb	Cell Functions, Cytokine And Chemokine Signaling, Hypoxia, Interferon Signaling, JAK-STAT Signaling
RPS6	0.342	0.34	-0.324	1.01	1.27	0.799	2.01	0.344	1	lm.nb	Cell Functions
F13A1	-0.714	0.712	-2.11	0.681	0.609	0.232	1.6	0.345	1	lm.nb	Cell Functions, Cytokine And Chemokine Signaling
CD244	-0.835	0.835	-2.47	0.801	0.561	0.18	1.74	0.346	1	lm.nb
TNFSF13B	-0.261	0.262	-0.774	0.252	0.835	0.585	1.19	0.348	1	lm.nb	Cytokine And Chemokine Signaling, NF-kB Signaling, Regulation, TNF Superfamily
KLRB1	0.53	0.532	-0.513	1.57	1.44	0.701	2.97	0.349	1	lm.nb	Chemokines, Cytotoxicity, Lymphoid Compartment, NK Cell Functions
TNFRSF14	0.144	0.145	-0.141	0.428	1.1	0.907	1.35	0.351	1	lm.nb	B-Cell Functions, Costimulatory Signaling, Cytokine And Chemokine Signaling, NF-kB Signaling, Regulation, T-Cell Functions, TNF Superfamily
BTK	0.24	0.242	-0.235	0.714	1.18	0.85	1.64	0.351	1	lm.nb	Antigen Presentation, NF-kB Signaling
HBEGF	-0.552	0.562	-1.65	0.549	0.682	0.318	1.46	0.354	1	lm.nb	Cytokine And Chemokine Signaling, Cytokines
TRAC	0.404	0.413	-0.406	1.21	1.32	0.755	2.32	0.357	1	lm.nb	Costimulatory Signaling, T-Cell Functions
ETS1	0.363	0.372	-0.366	1.09	1.29	0.776	2.13	0.357	1	lm.nb	Angiogenesis, Hypoxia, Senescence
NCAM1	-1.1	1.13	-3.32	1.12	0.466	0.1	2.17	0.359	1	lm.nb	Cytokine And Chemokine Signaling, Immune Cell Adhesion And Migration, Interferon Signaling, Matrix Remodeling And Metastasis
C1QBP	0.234	0.24	-0.237	0.705	1.18	0.848	1.63	0.359	1	lm.nb	Chemokines
BTLA	0.668	0.687	-0.679	2.02	1.59	0.624	4.04	0.36	1	lm.nb	Cell Functions, Costimulatory Signaling
PTGER4	0.33	0.342	-0.34	1	1.26	0.79	2	0.362	1	lm.nb	Myeloid Compartment, Pathogen Defense
TNFRSF4	0.512	0.532	-0.53	1.55	1.43	0.693	2.94	0.364	1	lm.nb	Cytokine And Chemokine Signaling, NF-kB Signaling, TNF Superfamily
LBP	-1.17	1.22	-3.56	1.22	0.444	0.0848	2.32	0.365	1	lm.nb	Cytokine And Chemokine Signaling, Macrophage Functions, NF-kB Signaling
PDGFRA	0.748	0.778	-0.777	2.27	1.68	0.583	4.83	0.365	1	lm.nb	Angiogenesis, Cytokines
CCND2	0.884	0.92	-0.92	2.69	1.84	0.528	6.44	0.365	1	lm.nb	Cell Cycle, Cell Proliferation
ADORA3	0.494	0.514	-0.514	1.5	1.41	0.7	2.83	0.365	1	lm.nb	Macrophage Functions, Myeloid Compartment, Regulation
PLAU	0.661	0.691	-0.693	2.02	1.58	0.619	4.04	0.366	1	lm.nb	Angiogenesis, NF-kB Signaling, Senescence
NUP62	0.118	0.123	-0.124	0.36	1.09	0.918	1.28	0.367	1	lm.nb	Cell Cycle, Cell Proliferation
HCK	-0.847	0.886	-2.58	0.889	0.556	0.167	1.85	0.367	1	lm.nb	Cytokine And Chemokine Signaling, Leukocyte Functions, Myeloid Compartment
SELE	0.629	0.657	-0.659	1.92	1.55	0.633	3.78	0.367	1	lm.nb	Immune Cell Adhesion And Migration, Regulation
MAF	0.338	0.354	-0.355	1.03	1.26	0.782	2.04	0.367	1	lm.nb	Cell Functions, T-Cell Functions
APC	-0.135	0.142	-0.414	0.143	0.911	0.751	1.1	0.369	1	lm.nb	Adhesion, Wnt Signaling
TAPBP	-0.138	0.145	-0.422	0.147	0.909	0.746	1.11	0.37	1	lm.nb	Antigen Presentation, Antigen Processing
AKT3	0.176	0.186	-0.189	0.542	1.13	0.877	1.46	0.372	1	lm.nb	Apoptosis, Autophagy, Cell Functions, Cell Proliferation, Cytokine And Chemokine Signaling, JAK-STAT Signaling
KRT7	0.581	0.615	-0.625	1.79	1.5	0.648	3.45	0.373	1	lm.nb	Adhesion, Matrix Remodeling And Metastasis
IL10RA	0.32	0.339	-0.345	0.984	1.25	0.788	1.98	0.373	1	lm.nb	Cytokine And Chemokine Signaling, Cytokines, JAK-STAT Signaling
DDX58	-0.391	0.416	-1.21	0.424	0.762	0.433	1.34	0.374	1	lm.nb	Cytokine And Chemokine Signaling, NF-kB Signaling
CX3CL1	0.479	0.511	-0.522	1.48	1.39	0.696	2.79	0.376	1	lm.nb	Angiogenesis, Chemokines, Cytokine And Chemokine Signaling, Leukocyte Functions, Lymphoid Compartment
SLC16A1	0.53	0.566	-0.579	1.64	1.44	0.669	3.11	0.376	1	lm.nb	Metabolic Stress, Transporter Functions
NFKB1	-0.156	0.167	-0.484	0.172	0.897	0.715	1.13	0.378	1	lm.nb	Apoptosis, Costimulatory Signaling, Cytokine And Chemokine Signaling, Hypoxia, MAPK, Metabolic Stress, NF-kB Signaling, PI3K-Akt
CCL13	0.306	0.331	-0.341	0.954	1.24	0.789	1.94	0.381	1	lm.nb	Chemokines, Cytokine And Chemokine Signaling, NF-kB Signaling
MAP2	-0.735	0.794	-2.29	0.821	0.601	0.204	1.77	0.382	1	lm.nb	Cell Functions
CD200	0.464	0.502	-0.519	1.45	1.38	0.698	2.73	0.382	1	lm.nb	Regulation
C2	0.336	0.363	-0.376	1.05	1.26	0.771	2.07	0.382	1	lm.nb	Complement, Complement System
KLRD1	0.647	0.702	-0.729	2.02	1.57	0.603	4.06	0.384	1	lm.nb	Antigen Presentation, Cytotoxicity, Lymphoid Compartment, NK Cell Functions, Regulation
STAT6	0.153	0.167	-0.173	0.48	1.11	0.887	1.39	0.384	1	lm.nb	Chemokines, Cytokine And Chemokine Signaling, Hypoxia, JAK-STAT Signaling, Regulation, T-Cell Functions
SLAMF1	0.41	0.446	-0.464	1.28	1.33	0.725	2.43	0.385	1	lm.nb
NRP1	0.432	0.471	-0.49	1.36	1.35	0.712	2.56	0.385	1	lm.nb	Angiogenesis, Cell Functions
NLRC5	-0.369	0.403	-1.16	0.42	0.774	0.448	1.34	0.386	1	lm.nb
CD8B	0.459	0.502	-0.524	1.44	1.38	0.695	2.72	0.387	1	lm.nb	Antigen Presentation, Immune Cell Adhesion And Migration, Lymphoid Compartment, Regulation, T-Cell Functions
FYN	0.383	0.423	-0.445	1.21	1.3	0.735	2.32	0.391	1	lm.nb	Costimulatory Signaling, Cytokine And Chemokine Signaling, Transporter Functions
TP63	-0.616	0.681	-1.95	0.718	0.652	0.259	1.65	0.392	1	lm.nb	Cell Cycle, DNA Damage Repair
CD53	0.23	0.257	-0.272	0.733	1.17	0.828	1.66	0.395	1	lm.nb
ITGB1	0.192	0.214	-0.228	0.613	1.14	0.854	1.53	0.397	1	lm.nb	Adhesion, Angiogenesis, Cytokine And Chemokine Signaling, Immune Cell Adhesion And Migration, Regulation
FAT1	-0.266	0.298	-0.85	0.317	0.831	0.555	1.25	0.397	1	lm.nb	Adhesion, Matrix Remodeling And Metastasis
KDR	0.359	0.403	-0.43	1.15	1.28	0.742	2.22	0.398	1	lm.nb	Angiogenesis, Cytokines
CCL3	0.454	0.511	-0.547	1.45	1.37	0.685	2.74	0.4	1	lm.nb	Chemokines, Cytokine And Chemokine Signaling, Regulation
CDK1	-0.295	0.333	-0.948	0.357	0.815	0.519	1.28	0.401	1	lm.nb	Cell Proliferation, Hypoxia
ERBB4	-0.963	1.09	-3.1	1.17	0.513	0.117	2.25	0.402	1	lm.nb	MAPK, Regulation
NCF4	0.257	0.291	-0.313	0.827	1.2	0.805	1.77	0.402	1	lm.nb	Antigen Presentation, Immune Cell Adhesion And Migration
CCL14	-0.486	0.55	-1.56	0.592	0.714	0.338	1.51	0.403	1	lm.nb	Chemokines, Cytokine And Chemokine Signaling
CD3G	0.385	0.437	-0.471	1.24	1.31	0.721	2.36	0.404	1	lm.nb	Costimulatory Signaling, Lymphoid Compartment, Regulation, T-Cell Functions
LCK	0.345	0.392	-0.423	1.11	1.27	0.746	2.16	0.404	1	lm.nb	Costimulatory Signaling, Cytokine And Chemokine Signaling, Lymphoid Compartment, NF-kB Signaling, Regulation, T-Cell Functions
CXCR6	0.251	0.287	-0.311	0.813	1.19	0.806	1.76	0.406	1	lm.nb	Chemokines, Cytokine And Chemokine Signaling
SLAMF7	0.294	0.336	-0.365	0.952	1.23	0.777	1.93	0.407	1	lm.nb	Lymphoid Compartment
PTPRC	0.211	0.241	-0.262	0.684	1.16	0.834	1.61	0.407	1	lm.nb	B-Cell Functions, Costimulatory Signaling, Immune Cell Adhesion And Migration, T-Cell Functions
SERPINB2	-0.531	0.609	-1.72	0.663	0.692	0.303	1.58	0.409	1	lm.nb	Cytokine And Chemokine Signaling, Senescence
FCER2	0.542	0.622	-0.678	1.76	1.46	0.625	3.39	0.409	1	lm.nb	Cytokine And Chemokine Signaling
AKT1	0.158	0.181	-0.198	0.513	1.12	0.872	1.43	0.409	1	lm.nb	Cell Functions, PI3K-Akt
BHLHE40	0.319	0.369	-0.403	1.04	1.25	0.756	2.06	0.411	1	lm.nb	Cell Functions, Epigenetic Regulation
IL34	-0.55	0.636	-1.8	0.695	0.683	0.288	1.62	0.412	1	lm.nb	Cytokine And Chemokine Signaling, Interleukins
RIPK2	-0.25	0.289	-0.817	0.317	0.841	0.568	1.25	0.412	1	lm.nb	Costimulatory Signaling, Cytokine And Chemokine Signaling
TSC2	-0.0909	0.105	-0.298	0.116	0.939	0.814	1.08	0.414	1	lm.nb	Metabolic Stress, PI3K-Akt, Regulation
PPARG	0.544	0.634	-0.699	1.79	1.46	0.616	3.45	0.416	1	lm.nb
FGFR1	-0.38	0.444	-1.25	0.489	0.768	0.421	1.4	0.417	1	lm.nb	MAPK, Regulation
DLA-DMB	-0.193	0.227	-0.638	0.251	0.875	0.643	1.19	0.419	1	lm.nb	Antigen Presentation, Antigen Processing, Immune Cell Adhesion And Migration
GPI	-0.188	0.222	-0.623	0.248	0.878	0.649	1.19	0.423	1	lm.nb	Angiogenesis
TRGC2	0.629	0.745	-0.831	2.09	1.55	0.562	4.25	0.423	1	lm.nb	Costimulatory Signaling, T-Cell Functions
LAP3	-0.195	0.232	-0.65	0.261	0.874	0.637	1.2	0.426	1	lm.nb	Macrophage Functions, Myeloid Compartment
CSF1	-0.226	0.27	-0.754	0.303	0.855	0.593	1.23	0.427	1	lm.nb	Cytokine And Chemokine Signaling, MAPK, Myeloid Compartment, PI3K-Akt
SRC	-0.385	0.461	-1.29	0.518	0.766	0.409	1.43	0.428	1	lm.nb	MAPK, Regulation
CD209	-0.616	0.74	-2.07	0.835	0.653	0.239	1.78	0.43	1	lm.nb	Cell Functions
ICAM2	0.255	0.309	-0.351	0.862	1.19	0.784	1.82	0.434	1	lm.nb	Adhesion, Immune Cell Adhesion And Migration, Matrix Remodeling And Metastasis, Regulation
ITGAE	0.27	0.329	-0.376	0.915	1.21	0.771	1.89	0.437	1	lm.nb	Adhesion, Immune Cell Adhesion And Migration, Matrix Remodeling And Metastasis
IRF5	-0.237	0.29	-0.804	0.33	0.848	0.573	1.26	0.437	1	lm.nb	Cytokine And Chemokine Signaling, Interferon Signaling, Senescence
C1R	0.445	0.547	-0.627	1.52	1.36	0.648	2.86	0.439	1	lm.nb	Complement, Complement System
CASP3	0.255	0.315	-0.362	0.872	1.19	0.778	1.83	0.441	1	lm.nb	Apoptosis, Cell Cycle, Cytokine And Chemokine Signaling, Hypoxia, MAPK, Matrix Remodeling And Metastasis, Regulation
DUSP6	0.214	0.266	-0.307	0.735	1.16	0.809	1.66	0.443	1	lm.nb	Cytokine And Chemokine Signaling
CCL8	-0.516	0.643	-1.78	0.745	0.699	0.292	1.68	0.446	1	lm.nb	Chemokines, Cytokine And Chemokine Signaling, Myeloid Compartment, Regulation
CD164	0.177	0.221	-0.257	0.61	1.13	0.837	1.53	0.447	1	lm.nb
LOC102155900	0.457	0.574	-0.667	1.58	1.37	0.63	2.99	0.448	1	lm.nb
IL1R2	0.476	0.597	-0.695	1.65	1.39	0.618	3.13	0.449	1	lm.nb	Cytokine And Chemokine Signaling, Cytokines, MAPK
LYN	0.2	0.251	-0.293	0.692	1.15	0.816	1.62	0.45	1	lm.nb	Cell Proliferation, Cytokine And Chemokine Signaling, NF-kB Signaling, Regulation
TAL1	0.478	0.607	-0.712	1.67	1.39	0.611	3.18	0.454	1	lm.nb	Angiogenesis, Regulation
IRAK2	0.233	0.297	-0.348	0.814	1.18	0.786	1.76	0.454	1	lm.nb	Cytokine And Chemokine Signaling
ICOSLG	0.219	0.279	-0.327	0.765	1.16	0.797	1.7	0.455	1	lm.nb	Cell Functions, Costimulatory Signaling, Immune Cell Adhesion And Migration, Lymphoid Compartment, Regulation
CD40	-0.27	0.344	-0.944	0.404	0.829	0.52	1.32	0.455	1	lm.nb	Costimulatory Signaling, Cytokine And Chemokine Signaling, Immune Cell Adhesion And Migration, Lymphoid Compartment, NF-kB Signaling, Regulation
TLR4	-0.228	0.292	-0.8	0.343	0.854	0.574	1.27	0.456	1	lm.nb	Antigen Presentation, Apoptosis, Hypoxia, Microglial Functions, Myeloid Compartment, NF-kB Signaling, PI3K-Akt, TLR
LOC484343	0.489	0.628	-0.742	1.72	1.4	0.598	3.3	0.459	1	lm.nb	Adhesion, Immune Cell Adhesion And Migration, Pathogen Defense
CDK4	0.159	0.205	-0.242	0.561	1.12	0.845	1.48	0.459	1	lm.nb	Cell Cycle, Cell Proliferation
IL21R	0.267	0.344	-0.407	0.941	1.2	0.754	1.92	0.46	1	lm.nb	Cell Functions, Cytokine And Chemokine Signaling, JAK-STAT Signaling
CD99	-0.275	0.354	-0.97	0.42	0.826	0.511	1.34	0.46	1	lm.nb	Immune Cell Adhesion And Migration
STAT5A	0.154	0.199	-0.236	0.544	1.11	0.849	1.46	0.462	1	lm.nb	Chemokines, Cytokine And Chemokine Signaling, JAK-STAT Signaling, Regulation
CD79A	0.48	0.624	-0.742	1.7	1.39	0.598	3.25	0.464	1	lm.nb	Lymphoid Compartment
ADA	-0.156	0.204	-0.556	0.245	0.898	0.68	1.18	0.468	1	lm.nb	B-Cell Functions, Hypoxia, T-Cell Functions
NFKB2	-0.198	0.262	-0.711	0.314	0.872	0.611	1.24	0.47	1	lm.nb	Cytokine And Chemokine Signaling, MAPK, NF-kB Signaling
RET	-0.671	0.889	-2.41	1.07	0.628	0.188	2.1	0.472	1	lm.nb	MAPK, Regulation
SHMT2	0.301	0.399	-0.481	1.08	1.23	0.716	2.12	0.472	1	lm.nb	Macrophage Functions, Myeloid Compartment
CXCL11	-0.476	0.631	-1.71	0.76	0.719	0.305	1.69	0.472	1	lm.nb	Chemokines, Cytokine And Chemokine Signaling, Lymphoid Compartment, NK Cell Functions, T-Cell Functions
CD1D	-0.359	0.476	-1.29	0.574	0.78	0.408	1.49	0.472	1	lm.nb	B-Cell Functions, Cell Functions, T-Cell Functions
CD55	0.851	1.13	-1.36	3.06	1.8	0.389	8.36	0.473	1	lm.nb	Complement System
C1QA	0.19	0.252	-0.305	0.685	1.14	0.81	1.61	0.473	1	lm.nb	Complement, Complement System
RORA	-0.275	0.369	-0.998	0.447	0.826	0.501	1.36	0.477	1	lm.nb	Angiogenesis, Cytokine And Chemokine Signaling, Regulation
DOK1	-0.286	0.384	-1.04	0.467	0.82	0.487	1.38	0.478	1	lm.nb	Leukocyte Functions, Lymphoid Compartment
LAG3	0.28	0.378	-0.461	1.02	1.21	0.727	2.03	0.48	1	lm.nb	Antigen Presentation, Costimulatory Signaling, Lymphoid Compartment, Regulation, T-Cell Functions
CCL7	0.892	1.21	-1.48	3.26	1.86	0.359	9.58	0.482	1	lm.nb	Chemokines, Cytokine And Chemokine Signaling
IL6R	0.239	0.324	-0.397	0.875	1.18	0.76	1.83	0.482	1	lm.nb	Cytokine And Chemokine Signaling, Cytokines, Hypoxia, JAK-STAT Signaling, PI3K-Akt
NT5E	0.513	0.699	-0.857	1.88	1.43	0.552	3.69	0.484	1	lm.nb	Transporter Functions
ITGB2	0.323	0.442	-0.543	1.19	1.25	0.686	2.28	0.486	1	lm.nb	Adhesion, Angiogenesis, Cytokine And Chemokine Signaling, Immune Cell Adhesion And Migration, Matrix Remodeling And Metastasis, Regulation
PDPN	0.398	0.544	-0.669	1.46	1.32	0.629	2.76	0.486	1	lm.nb	Adhesion, Immune Cell Adhesion And Migration
MAPK3	-0.278	0.381	-1.02	0.468	0.825	0.492	1.38	0.486	1	lm.nb	Apoptosis, Autophagy, Cytokine And Chemokine Signaling, TGF-beta Signaling
CCL2	-0.269	0.369	-0.993	0.455	0.83	0.502	1.37	0.488	1	lm.nb	Angiogenesis, Chemokines, Cytokine And Chemokine Signaling, Myeloid Compartment
CD247	0.45	0.627	-0.779	1.68	1.37	0.583	3.2	0.493	1	lm.nb	Costimulatory Signaling, Regulation
TBK1	0.0881	0.123	-0.153	0.329	1.06	0.899	1.26	0.494	1	lm.nb	Cytokine And Chemokine Signaling
CFD	0.354	0.495	-0.618	1.32	1.28	0.652	2.5	0.496	1	lm.nb	Complement System
CDKN2A	0.473	0.664	-0.828	1.77	1.39	0.563	3.42	0.496	1	lm.nb	Cell Cycle, Cell Proliferation
LTF	0.915	1.28	-1.6	3.43	1.88	0.329	10.8	0.497	1	lm.nb
LOC487977	0.351	0.495	-0.62	1.32	1.28	0.651	2.5	0.499	1	lm.nb	Macrophage Functions, Microglial Functions, Myeloid Compartment
BMI1	-0.163	0.231	-0.616	0.29	0.893	0.652	1.22	0.501	1	lm.nb
ITGA6	-0.24	0.34	-0.907	0.427	0.847	0.533	1.34	0.501	1	lm.nb	Adhesion, Immune Cell Adhesion And Migration, Matrix Remodeling And Metastasis, PI3K-Akt
CD86	-0.216	0.308	-0.82	0.388	0.861	0.566	1.31	0.503	1	lm.nb	B-Cell Functions, Costimulatory Signaling, Cytokine And Chemokine Signaling, Immune Cell Adhesion And Migration, Lymphoid Compartment, Macrophage Functions, Regulation, T-Cell Functions
LOC102156626	-0.663	0.946	-2.52	1.19	0.631	0.175	2.28	0.503	1	lm.nb	Complement System
CD59	0.263	0.376	-0.473	0.999	1.2	0.72	2	0.504	1	lm.nb	Complement System
IL16	0.427	0.611	-0.77	1.62	1.34	0.586	3.08	0.504	1	lm.nb	Cytokine And Chemokine Signaling, Interleukins
NR1H3	0.203	0.291	-0.367	0.773	1.15	0.776	1.71	0.504	1	lm.nb	Macrophage Functions, Myeloid Compartment
IL18	-0.242	0.347	-0.923	0.439	0.845	0.527	1.36	0.505	1	lm.nb	Angiogenesis, Costimulatory Signaling, Cytokine And Chemokine Signaling, Interleukins, NK Cell Functions, T-Cell Functions
TRAF6	0.083	0.12	-0.151	0.317	1.06	0.9	1.25	0.507	1	lm.nb	Autophagy, Cytokine And Chemokine Signaling, NF-kB Signaling
LOC478984	-0.215	0.31	-0.823	0.393	0.861	0.565	1.31	0.508	1	lm.nb	Regulation
MERTK	-0.163	0.236	-0.626	0.299	0.893	0.648	1.23	0.508	1	lm.nb	Transporter Functions
IL2RA	0.314	0.454	-0.576	1.21	1.24	0.671	2.31	0.508	1	lm.nb	Costimulatory Signaling, Cytokine And Chemokine Signaling, JAK-STAT Signaling, PI3K-Akt, Regulation
IRAK1	0.199	0.288	-0.365	0.763	1.15	0.777	1.7	0.509	1	lm.nb	Cytokine And Chemokine Signaling, NF-kB Signaling
DLA-DQB1	2.07	3.02	-3.84	7.99	4.21	0.0698	253	0.511	1	loglinear	Antigen Presentation, Antigen Processing, Costimulatory Signaling, Cytokine And Chemokine Signaling, Immune Cell Adhesion And Migration, Interferon Signaling
EPCAM	-0.35	0.51	-1.35	0.651	0.785	0.392	1.57	0.513	1	lm.nb	Adhesion, Cell Functions
MAP2K1	0.207	0.305	-0.392	0.805	1.15	0.762	1.75	0.518	1	lm.nb	Apoptosis, Autophagy, Cytokine And Chemokine Signaling
CD28	0.367	0.543	-0.697	1.43	1.29	0.617	2.7	0.518	1	lm.nb	Costimulatory Signaling, Immune Cell Adhesion And Migration, Lymphoid Compartment
CFB	0.543	0.804	-1.03	2.12	1.46	0.489	4.34	0.519	1	lm.nb	Complement System
EGFR	-0.232	0.344	-0.905	0.442	0.852	0.534	1.36	0.519	1	lm.nb	MAPK, Regulation
TNFRSF9	0.316	0.469	-0.603	1.24	1.25	0.658	2.35	0.519	1	lm.nb	Cytokine And Chemokine Signaling, TNF Superfamily
CCL4	0.38	0.568	-0.734	1.49	1.3	0.601	2.82	0.522	1	lm.nb	Antigen Presentation, Chemokines, Cytokine And Chemokine Signaling, Myeloid Compartment, NF-kB Signaling, Regulation
CXCL16	0.182	0.273	-0.353	0.717	1.13	0.783	1.64	0.523	1	lm.nb	Chemokines, Cytokine And Chemokine Signaling, Lymphoid Compartment
CCR5	-0.202	0.303	-0.795	0.392	0.87	0.576	1.31	0.524	1	lm.nb	Antigen Presentation, Cytokine And Chemokine Signaling, Cytokines, T-Cell Functions
LCN2	0.814	1.22	-1.58	3.21	1.76	0.333	9.27	0.525	1	lm.nb	Cytokine And Chemokine Signaling
IL17B	-1.3	1.96	-5.15	2.54	0.405	0.0282	5.81	0.525	1	loglinear	Chemokines, Cytokine And Chemokine Signaling, Interleukins
TLR1	-0.189	0.285	-0.747	0.369	0.877	0.596	1.29	0.526	1	lm.nb	Antigen Presentation, Microglial Functions, Myeloid Compartment, TLR
HDC	0.728	1.1	-1.43	2.88	1.66	0.372	7.38	0.526	1	lm.nb
SPRY2	-0.373	0.566	-1.48	0.737	0.772	0.358	1.67	0.529	1	lm.nb	Angiogenesis, Regulation
IGHG	0.618	0.947	-1.24	2.47	1.54	0.424	5.56	0.532	1	lm.nb	B-Cell Functions, Lymphoid Compartment
C3AR1	-0.24	0.369	-0.964	0.484	0.847	0.513	1.4	0.534	1	lm.nb	Angiogenesis, Complement System, Regulation
MS4A2	0.509	0.782	-1.02	2.04	1.42	0.492	4.12	0.534	1	lm.nb	Chemokines
C1S	0.344	0.537	-0.708	1.4	1.27	0.612	2.63	0.539	1	lm.nb	Complement, Complement System
VIM	-0.294	0.46	-1.2	0.609	0.816	0.436	1.52	0.541	1	lm.nb	Adhesion, Matrix Remodeling And Metastasis
IL2	0.143	0.224	-0.296	0.582	1.1	0.814	1.5	0.542	1	lm.nb	Costimulatory Signaling, Cytokine And Chemokine Signaling, Cytokines, JAK-STAT Signaling, PI3K-Akt, Regulation, T-Cell Functions
ITGAV	0.195	0.307	-0.407	0.796	1.14	0.754	1.74	0.544	1	lm.nb	Adhesion, Immune Cell Adhesion And Migration
TNFRSF1A	0.206	0.327	-0.434	0.847	1.15	0.74	1.8	0.545	1	lm.nb	Apoptosis, Chemokines, Cytokine And Chemokine Signaling, MAPK, NF-kB Signaling, TNF Superfamily
ENTPD1	0.312	0.495	-0.659	1.28	1.24	0.633	2.43	0.547	1	lm.nb
TXNIP	-0.282	0.449	-1.16	0.599	0.823	0.447	1.51	0.548	1	lm.nb	Hypoxia
CD27	0.345	0.552	-0.736	1.43	1.27	0.6	2.69	0.549	1	lm.nb	B-Cell Functions, Costimulatory Signaling, Cytokine And Chemokine Signaling, Lymphoid Compartment, NF-kB Signaling, T-Cell Functions
APOE	-0.509	0.815	-2.11	1.09	0.703	0.232	2.13	0.55	1	lm.nb	Hypoxia, Transporter Functions
KMT2A	-0.11	0.177	-0.458	0.237	0.926	0.728	1.18	0.551	1	lm.nb	Cell Functions, Epigenetic Regulation
CNP	0.298	0.48	-0.643	1.24	1.23	0.641	2.36	0.552	1	lm.nb	Cell Functions, Metabolic Stress
IL17RB	-0.427	0.687	-1.77	0.92	0.744	0.292	1.89	0.552	1	lm.nb	Chemokines, Cytokine And Chemokine Signaling
TOX	0.286	0.461	-0.617	1.19	1.22	0.652	2.28	0.552	1	lm.nb	Lymphoid Compartment, T-Cell Functions
FADD	0.158	0.254	-0.341	0.656	1.12	0.789	1.58	0.553	1	lm.nb	Apoptosis
ACOD1	-0.399	0.645	-1.66	0.864	0.758	0.316	1.82	0.553	1	lm.nb	Cell Functions, Metabolic Stress
LAMP2	-0.216	0.348	-0.898	0.467	0.861	0.537	1.38	0.553	1	lm.nb	Autophagy
SPIB	1.15	1.87	-2.51	4.82	2.22	0.175	28.2	0.555	1	loglinear
NFATC3	0.132	0.216	-0.291	0.555	1.1	0.817	1.47	0.558	1	lm.nb	Regulation, Wnt Signaling
CD180	-0.22	0.36	-0.925	0.485	0.859	0.527	1.4	0.558	1	lm.nb
IL2RG	0.315	0.518	-0.699	1.33	1.24	0.616	2.51	0.56	1	lm.nb	Chemokines, Costimulatory Signaling, Cytokine And Chemokine Signaling, JAK-STAT Signaling, Lymphoid Compartment, PI3K-Akt
FPR2	-0.219	0.362	-0.928	0.491	0.859	0.526	1.4	0.562	1	lm.nb
PGR	-0.627	1.05	-2.68	1.43	0.647	0.156	2.69	0.566	1	lm.nb	Cell Functions, Epigenetic Regulation
JAK1	0.131	0.22	-0.3	0.561	1.09	0.812	1.48	0.569	1	lm.nb	Angiogenesis, Cytokine And Chemokine Signaling, Cytokines, Cytotoxicity, Interferon Signaling, JAK-STAT Signaling, Lymphoid Compartment, PI3K-Akt, Regulation
CYBB	-0.171	0.288	-0.736	0.393	0.888	0.601	1.31	0.569	1	lm.nb	Antigen Presentation, Hypoxia, Immune Cell Adhesion And Migration, Myeloid Compartment
CD37	0.125	0.212	-0.29	0.54	1.09	0.818	1.45	0.571	1	lm.nb
CDKN1A	0.399	0.677	-0.927	1.73	1.32	0.526	3.31	0.571	1	lm.nb	Cell Cycle, Cell Proliferation, Cytokine And Chemokine Signaling, Hypoxia, JAK-STAT Signaling, Metabolic Stress, Myeloid Compartment, PI3K-Akt, Regulation, Senescence
LAMP1	0.0995	0.169	-0.232	0.431	1.07	0.852	1.35	0.572	1	lm.nb	Autophagy, Transporter Functions
PRKCE	0.146	0.25	-0.344	0.637	1.11	0.788	1.55	0.574	1	lm.nb	Macrophage Functions
TLR9	0.222	0.383	-0.528	0.972	1.17	0.694	1.96	0.577	1	lm.nb	TLR
IL4R	0.173	0.299	-0.412	0.758	1.13	0.752	1.69	0.578	1	lm.nb	Cytokine And Chemokine Signaling, Cytokines, JAK-STAT Signaling, T-Cell Functions
ATRX	-0.0807	0.139	-0.354	0.192	0.946	0.783	1.14	0.578	1	lm.nb	Epigenetic Regulation, Regulation
ARG1	0.645	1.12	-1.54	2.83	1.56	0.344	7.12	0.579	1	lm.nb	Hypoxia, Myeloid Compartment
TNFSF13	-0.202	0.35	-0.889	0.484	0.869	0.54	1.4	0.579	1	lm.nb	Cytokine And Chemokine Signaling, NF-kB Signaling, Regulation, TNF Superfamily
LTBR	0.152	0.264	-0.365	0.669	1.11	0.777	1.59	0.58	1	lm.nb	Chemokines, Cytokine And Chemokine Signaling, NF-kB Signaling
KMT2D	-0.0668	0.117	-0.296	0.162	0.955	0.815	1.12	0.584	1	lm.nb	Cell Functions, Epigenetic Regulation
C5	0.415	0.732	-1.02	1.85	1.33	0.493	3.6	0.586	1	lm.nb	Angiogenesis, Complement, Complement System
CD163	-0.279	0.5	-1.26	0.702	0.824	0.418	1.63	0.592	1	lm.nb	Transporter Functions
FGFR3	0.292	0.526	-0.739	1.32	1.22	0.599	2.5	0.593	1	lm.nb	MAPK, Regulation
LOC102153988	0.471	0.847	-1.19	2.13	1.39	0.438	4.38	0.594	1	lm.nb	Chemokines, Cytokine And Chemokine Signaling, Myeloid Compartment, NF-kB Signaling, Regulation
LFNG	-0.314	0.571	-1.43	0.805	0.804	0.37	1.75	0.597	1	lm.nb	Macrophage Functions, Myeloid Compartment
NLRP3	-0.187	0.339	-0.852	0.478	0.879	0.554	1.39	0.597	1	lm.nb	Myeloid Compartment
CCR4	0.249	0.454	-0.64	1.14	1.19	0.642	2.2	0.598	1	lm.nb	Chemokines, Cytokine And Chemokine Signaling, Cytokines, Lymphoid Compartment, Regulation, T-Cell Functions
LRP1	0.339	0.617	-0.87	1.55	1.26	0.547	2.92	0.598	1	lm.nb
IKBKG	0.119	0.216	-0.305	0.543	1.09	0.809	1.46	0.598	1	lm.nb	Antigen Presentation, Apoptosis, Costimulatory Signaling, Cytokine And Chemokine Signaling, MAPK, NF-kB Signaling, PI3K-Akt
THY1	-0.361	0.662	-1.66	0.937	0.779	0.317	1.91	0.601	1	lm.nb	Angiogenesis, Immune Cell Adhesion And Migration
PRKCD	0.129	0.237	-0.336	0.594	1.09	0.792	1.51	0.603	1	lm.nb	Apoptosis, Autophagy, Cytokine And Chemokine Signaling, Hypoxia, Interferon Signaling, Senescence
TNFRSF13B	0.46	0.859	-1.22	2.14	1.38	0.429	4.42	0.606	1	lm.nb	Chemokines, Cytokine And Chemokine Signaling, TNF Superfamily
IL1RL2	-0.456	0.861	-2.14	1.23	0.729	0.226	2.35	0.611	1	lm.nb	Cytokine And Chemokine Signaling
DOCK2	0.141	0.268	-0.383	0.666	1.1	0.767	1.59	0.611	1	lm.nb	Adhesion, Immune Cell Adhesion And Migration
BCL2L1	0.164	0.314	-0.451	0.779	1.12	0.731	1.72	0.616	1	lm.nb	Apoptosis, Autophagy, Cytokine And Chemokine Signaling, JAK-STAT Signaling, MAPK, NF-kB Signaling, PI3K-Akt
CDKN2C	-0.13	0.251	-0.622	0.361	0.914	0.65	1.28	0.617	1	lm.nb	Cell Cycle, Cell Proliferation
ADAMTS2	0.347	0.67	-0.966	1.66	1.27	0.512	3.16	0.619	1	lm.nb	Cell Functions, Matrix Remodeling And Metastasis
SIGLEC1	0.283	0.549	-0.792	1.36	1.22	0.578	2.56	0.619	1	lm.nb	Immune Cell Adhesion And Migration, Transporter Functions
CIITA	0.139	0.27	-0.39	0.668	1.1	0.763	1.59	0.62	1	lm.nb	Antigen Presentation, Antigen Processing
ACVR1	-0.094	0.184	-0.454	0.266	0.937	0.73	1.2	0.623	1	lm.nb	Regulation, TGF-beta Signaling
MAPK8	0.112	0.22	-0.32	0.543	1.08	0.801	1.46	0.626	1	lm.nb	Apoptosis, Autophagy, Cytokine And Chemokine Signaling, DNA Damage Repair, Wnt Signaling
RELA	0.0667	0.132	-0.192	0.325	1.05	0.875	1.25	0.627	1	lm.nb	Apoptosis, Costimulatory Signaling, Cytokine And Chemokine Signaling, Hypoxia, MAPK, Metabolic Stress, NF-kB Signaling, PI3K-Akt
LOC102154078	0.388	0.768	-1.12	1.89	1.31	0.461	3.72	0.627	1	lm.nb	Chemokines, Cytokine And Chemokine Signaling, Myeloid Compartment, Regulation
EPSTI1	-0.195	0.388	-0.955	0.565	0.873	0.516	1.48	0.628	1	lm.nb	Macrophage Functions, Myeloid Compartment
THBS1	0.239	0.476	-0.693	1.17	1.18	0.618	2.25	0.629	1	lm.nb	Angiogenesis, Antigen Processing, Cell Cycle, Matrix Remodeling And Metastasis, PI3K-Akt, Regulation, TGF-beta Signaling
LOC483397	0.345	0.687	-1	1.69	1.27	0.5	3.23	0.629	1	lm.nb	Cytokine And Chemokine Signaling, Cytotoxicity, Interferon Signaling
TFE3	0.109	0.217	-0.317	0.534	1.08	0.803	1.45	0.631	1	lm.nb
CXCR3	0.219	0.445	-0.652	1.09	1.16	0.636	2.13	0.635	1	lm.nb	Angiogenesis, Chemokines, Cytokine And Chemokine Signaling, Lymphoid Compartment, NK Cell Functions, T-Cell Functions
GZMB	0.446	0.908	-1.33	2.23	1.36	0.396	4.68	0.637	1	lm.nb	Apoptosis, Cell Functions, Lymphoid Compartment, Notch Signaling
NINJ2	-0.232	0.473	-1.16	0.696	0.851	0.448	1.62	0.637	1	lm.nb	Macrophage Functions, Myeloid Compartment
GATA3	-0.358	0.731	-1.79	1.08	0.78	0.289	2.11	0.638	1	lm.nb	Cell Functions, Cytokine And Chemokine Signaling
SMARCA4	0.0761	0.157	-0.231	0.383	1.05	0.852	1.3	0.64	1	lm.nb	Cell Functions, Epigenetic Regulation
MAP2K2	0.0508	0.107	-0.158	0.26	1.04	0.896	1.2	0.646	1	lm.nb	Apoptosis, Autophagy
TICAM2	0.0803	0.169	-0.25	0.411	1.06	0.841	1.33	0.647	1	lm.nb	NF-kB Signaling
COLEC12	0.354	0.75	-1.12	1.82	1.28	0.462	3.54	0.649	1	lm.nb
TRAF2	-0.163	0.346	-0.841	0.515	0.893	0.558	1.43	0.65	1	lm.nb	Apoptosis, Cytokine And Chemokine Signaling, Hypoxia, NF-kB Signaling
RELB	-0.122	0.263	-0.637	0.393	0.919	0.643	1.31	0.654	1	lm.nb	Cytokine And Chemokine Signaling, MAPK, NF-kB Signaling, Regulation
CMA1	-0.405	0.873	-2.12	1.31	0.755	0.231	2.47	0.655	1	lm.nb	Angiogenesis, Regulation
PLCG1	-0.083	0.179	-0.434	0.268	0.944	0.74	1.2	0.655	1	lm.nb	Metabolic Stress, Regulation
LCP1	0.112	0.241	-0.361	0.584	1.08	0.779	1.5	0.655	1	lm.nb	Cytokine And Chemokine Signaling, Leukocyte Functions, Macrophage Functions, T-Cell Functions
RAD51	-0.238	0.514	-1.25	0.769	0.848	0.422	1.7	0.655	1	lm.nb	Cell Cycle, DNA Damage Repair
TNFSF14	-0.247	0.536	-1.3	0.804	0.843	0.407	1.75	0.657	1	lm.nb	Cytokine And Chemokine Signaling, Cytokines, NF-kB Signaling, Regulation, T-Cell Functions, TNF Superfamily
ADORA2A	0.18	0.395	-0.594	0.954	1.13	0.663	1.94	0.66	1	lm.nb	Cell Functions, Costimulatory Signaling
CD6	0.238	0.521	-0.784	1.26	1.18	0.581	2.39	0.661	1	lm.nb	Cell Functions, Immune Cell Adhesion And Migration, Lymphoid Compartment
LOC100856270	-0.171	0.376	-0.908	0.567	0.888	0.533	1.48	0.662	1	lm.nb	Regulation
ATM	0.0514	0.114	-0.172	0.275	1.04	0.887	1.21	0.664	1	loglinear	Apoptosis, Cell Cycle, Cell Proliferation, DNA Damage Repair, Metabolic Stress, NF-kB Signaling
HRAS	0.185	0.413	-0.624	0.993	1.14	0.649	1.99	0.667	1	lm.nb	Apoptosis, Autophagy, Cytokine And Chemokine Signaling, JAK-STAT Signaling, MAPK, Metabolic Stress, PI3K-Akt, Senescence
CYLD	0.12	0.27	-0.408	0.649	1.09	0.753	1.57	0.668	1	lm.nb
TIRAP	0.152	0.343	-0.52	0.824	1.11	0.698	1.77	0.669	1	lm.nb	Antigen Presentation, NF-kB Signaling
CDH5	-0.227	0.513	-1.23	0.778	0.855	0.426	1.71	0.67	1	lm.nb	Immune Cell Adhesion And Migration
IRF8	0.142	0.322	-0.489	0.774	1.1	0.713	1.71	0.67	1	lm.nb	Antigen Presentation, Chemokines, Cytokine And Chemokine Signaling, Interferon Signaling, Regulation
CD81	-0.125	0.285	-0.684	0.434	0.917	0.622	1.35	0.672	1	lm.nb	Complement System, Regulation
TLR6	0.143	0.325	-0.495	0.781	1.1	0.71	1.72	0.672	1	lm.nb	Antigen Presentation, TLR
CD276	-0.172	0.392	-0.941	0.597	0.888	0.521	1.51	0.673	1	lm.nb	Immune Cell Adhesion And Migration, Regulation
VEGFC	-0.148	0.339	-0.811	0.516	0.903	0.57	1.43	0.674	1	lm.nb	Angiogenesis, Cytokine And Chemokine Signaling, MAPK, PI3K-Akt
PSMB9	-0.128	0.295	-0.706	0.45	0.915	0.613	1.37	0.676	1	lm.nb	Antigen Presentation, Antigen Processing, Apoptosis, Cell Proliferation, Costimulatory Signaling, Cytokine And Chemokine Signaling, Hedgehog Signaling, NF-kB Signaling
IL1RAP	0.227	0.532	-0.816	1.27	1.17	0.568	2.41	0.681	1	lm.nb	Cytokine And Chemokine Signaling
BST1	0.137	0.324	-0.498	0.773	1.1	0.708	1.71	0.684	1	lm.nb
TNFSF15	-0.325	0.768	-1.83	1.18	0.798	0.281	2.27	0.684	1	lm.nb	Chemokines, Cytokine And Chemokine Signaling, TNF Superfamily
VSIR	0.123	0.292	-0.45	0.697	1.09	0.732	1.62	0.684	1	lm.nb	Costimulatory Signaling, T-Cell Functions
SOCS1	0.107	0.255	-0.392	0.606	1.08	0.762	1.52	0.685	1	lm.nb	Antigen Presentation, B-Cell Functions, Cell Functions, Cytokine And Chemokine Signaling, Interferon Signaling, JAK-STAT Signaling, T-Cell Functions
CCL28	0.45	1.07	-1.66	2.56	1.37	0.317	5.89	0.686	1	lm.nb	Chemokines, Cytokine And Chemokine Signaling
CCND3	0.184	0.442	-0.683	1.05	1.14	0.623	2.07	0.688	1	lm.nb	Cell Cycle, Cell Proliferation, JAK-STAT Signaling, PI3K-Akt, Wnt Signaling
EBI3	0.222	0.538	-0.831	1.28	1.17	0.562	2.42	0.69	1	lm.nb	Cytokine And Chemokine Signaling, Cytokines
ATG5	-0.139	0.337	-0.798	0.521	0.908	0.575	1.43	0.691	1	lm.nb	Autophagy
EP300	-0.0518	0.126	-0.298	0.195	0.965	0.813	1.14	0.691	1	lm.nb	Cell Proliferation, DNA Damage Repair, Hypoxia, JAK-STAT Signaling, Notch Signaling, TGF-beta Signaling, Wnt Signaling
IRF1	-0.222	0.54	-1.28	0.837	0.858	0.412	1.79	0.693	1	lm.nb	Chemokines, Cytokine And Chemokine Signaling, Cytotoxicity, Interferon Signaling, NK Cell Functions, Regulation, T-Cell Functions
CD80	0.132	0.325	-0.504	0.769	1.1	0.705	1.7	0.695	1	lm.nb	B-Cell Functions, Costimulatory Signaling, Cytokine And Chemokine Signaling, Immune Cell Adhesion And Migration, Lymphoid Compartment, Macrophage Functions, Regulation, T-Cell Functions
AR	-0.237	0.583	-1.38	0.905	0.848	0.384	1.87	0.695	1	lm.nb	Cell Functions, Epigenetic Regulation
MAP2K4	0.135	0.334	-0.519	0.79	1.1	0.698	1.73	0.696	1	lm.nb	Cytokine And Chemokine Signaling
RORC	-0.342	0.846	-2	1.32	0.789	0.25	2.49	0.696	1	lm.nb	Cell Functions, Cytokine And Chemokine Signaling
CSF1R	-0.141	0.348	-0.823	0.542	0.907	0.565	1.46	0.697	1	lm.nb	Cytokine And Chemokine Signaling, MAPK, Myeloid Compartment, PI3K-Akt
FCGR1A	0.161	0.399	-0.622	0.943	1.12	0.65	1.92	0.698	1	lm.nb	Antigen Presentation, Cytokine And Chemokine Signaling, Interferon Signaling, Myeloid Compartment
LOC481722	0.207	0.513	-0.799	1.21	1.15	0.575	2.32	0.698	1	lm.nb	Complement, Complement System
ST6GAL1	0.196	0.488	-0.761	1.15	1.15	0.59	2.22	0.698	1	lm.nb
TP53	0.159	0.4	-0.625	0.943	1.12	0.648	1.92	0.702	1	lm.nb	Apoptosis, Cell Proliferation, Cytokine And Chemokine Signaling, DNA Damage Repair, Hypoxia, MAPK, Metabolic Stress, Notch Signaling, PI3K-Akt, T-Cell Functions, Wnt Signaling
HMGCR	-0.0943	0.238	-0.56	0.371	0.937	0.678	1.29	0.702	1	lm.nb	Cell Functions, Metabolic Stress
ADGRE5	0.149	0.377	-0.589	0.888	1.11	0.665	1.85	0.702	1	lm.nb
MAVS	-0.12	0.303	-0.714	0.474	0.92	0.61	1.39	0.703	1	lm.nb
CD2	0.221	0.563	-0.882	1.32	1.17	0.542	2.5	0.705	1	lm.nb	Costimulatory Signaling, Immune Cell Adhesion And Migration, Lymphoid Compartment, NK Cell Functions, T-Cell Functions
ERBB2	0.123	0.314	-0.493	0.739	1.09	0.711	1.67	0.705	1	lm.nb	MAPK, Regulation
DLA-64	0.194	0.495	-0.777	1.16	1.14	0.584	2.24	0.705	1	lm.nb	Antigen Presentation, Antigen Processing, Cytokine And Chemokine Signaling, Cytotoxicity, Immune Cell Adhesion And Migration, Interferon Signaling, Regulation
IKBKE	-0.103	0.264	-0.622	0.415	0.931	0.65	1.33	0.706	1	lm.nb
TAP1	-0.103	0.264	-0.62	0.414	0.931	0.651	1.33	0.707	1	lm.nb	Antigen Presentation, Antigen Processing
PRF1	0.169	0.437	-0.688	1.03	1.12	0.621	2.04	0.71	1	lm.nb	Apoptosis, Lymphoid Compartment, Pathogen Defense
ATG16L1	-0.0684	0.177	-0.416	0.279	0.954	0.75	1.21	0.71	1	lm.nb	Autophagy, Transporter Functions
JAK2	-0.0965	0.251	-0.589	0.396	0.935	0.665	1.32	0.711	1	lm.nb	Cell Proliferation, Cytokine And Chemokine Signaling, Cytokines, Cytotoxicity, Epigenetic Regulation, Hypoxia, Interferon Signaling, JAK-STAT Signaling, Lymphoid Compartment, PI3K-Akt, Regulation
BRCA1	-0.267	0.697	-1.63	1.1	0.831	0.322	2.14	0.712	1	lm.nb	Cell Cycle, DNA Damage Repair
IRF3	0.0949	0.248	-0.392	0.582	1.07	0.762	1.5	0.712	1	lm.nb	Cytokine And Chemokine Signaling, Interferon Signaling
CXCL12	-0.163	0.427	-1	0.675	0.893	0.5	1.6	0.713	1	lm.nb	Chemokines, Cytokine And Chemokine Signaling, Immune Cell Adhesion And Migration, Myeloid Compartment, NF-kB Signaling
TGFB1	-0.151	0.398	-0.932	0.629	0.9	0.524	1.55	0.714	1	lm.nb	Cell Proliferation, Cytokine And Chemokine Signaling, Interleukins, MAPK, Matrix Remodeling And Metastasis, Regulation, TGF-beta Signaling
SERPING1	0.167	0.446	-0.707	1.04	1.12	0.613	2.06	0.718	1	lm.nb	Complement System
TRIB1	0.177	0.475	-0.755	1.11	1.13	0.593	2.16	0.719	1	lm.nb	Macrophage Functions, Myeloid Compartment
DLA-DQA1	0.146	0.394	-0.627	0.919	1.11	0.648	1.89	0.721	1	lm.nb	Antigen Presentation, Antigen Processing, Costimulatory Signaling, Cytokine And Chemokine Signaling, Immune Cell Adhesion And Migration, Interferon Signaling
NF1	0.0488	0.132	-0.21	0.307	1.03	0.865	1.24	0.721	1	lm.nb	DNA Damage Repair, Regulation
PDGFRB	0.197	0.538	-0.858	1.25	1.15	0.552	2.38	0.724	1	lm.nb	Angiogenesis, Cytokine And Chemokine Signaling, Hypoxia, JAK-STAT Signaling, MAPK, Metabolic Stress, PI3K-Akt
TLR2	-0.141	0.394	-0.914	0.632	0.907	0.531	1.55	0.73	1	lm.nb	Antigen Presentation, Myeloid Compartment, PI3K-Akt, TLR
CFP	-0.132	0.369	-0.855	0.591	0.913	0.553	1.51	0.73	1	lm.nb	Complement System
FN1	0.276	0.775	-1.24	1.8	1.21	0.422	3.47	0.731	1	lm.nb	Angiogenesis, Cytokine And Chemokine Signaling, Hypoxia, Senescence
MAPK14	0.075	0.213	-0.342	0.492	1.05	0.789	1.41	0.734	1	lm.nb	Angiogenesis, Cytokine And Chemokine Signaling, Immune Cell Adhesion And Migration
MRC1	-0.189	0.536	-1.24	0.862	0.877	0.423	1.82	0.734	1	lm.nb	Antigen Presentation, Myeloid Compartment
LGALS1	-0.168	0.478	-1.1	0.768	0.89	0.465	1.7	0.734	1	lm.nb	Adhesion, Immune Cell Adhesion And Migration, Pathogen Defense
PDCD1LG2	-0.138	0.393	-0.907	0.632	0.909	0.533	1.55	0.735	1	lm.nb	Costimulatory Signaling, Immune Cell Adhesion And Migration
STAT5B	0.0755	0.217	-0.351	0.502	1.05	0.784	1.42	0.738	1	lm.nb	Chemokines, Cytokine And Chemokine Signaling, JAK-STAT Signaling, Regulation
TYK2	0.0749	0.216	-0.349	0.499	1.05	0.785	1.41	0.738	1	lm.nb	Cytokine And Chemokine Signaling, Cytokines, Interferon Signaling, JAK-STAT Signaling, Pathogen Defense, Regulation
STAT3	0.0552	0.16	-0.258	0.369	1.04	0.836	1.29	0.739	1	lm.nb	Chemokines, Cytokine And Chemokine Signaling, Hypoxia, JAK-STAT Signaling, Metabolic Stress, Regulation
CDH1	0.2	0.584	-0.945	1.34	1.15	0.519	2.54	0.741	1	lm.nb	Apoptosis, Immune Cell Adhesion And Migration, Matrix Remodeling And Metastasis, Regulation
ITGAX	-0.119	0.35	-0.806	0.567	0.921	0.572	1.48	0.742	1	lm.nb	Adhesion, Cytokine And Chemokine Signaling, Immune Cell Adhesion And Migration, Matrix Remodeling And Metastasis, Myeloid Compartment
PNMA1	0.156	0.467	-0.759	1.07	1.11	0.591	2.1	0.747	1	lm.nb
ESR1	-0.237	0.721	-1.65	1.18	0.848	0.319	2.26	0.751	1	lm.nb	Cell Functions, Epigenetic Regulation
IL2RB	0.162	0.502	-0.822	1.15	1.12	0.566	2.21	0.755	1	lm.nb	Costimulatory Signaling, Cytokine And Chemokine Signaling, Cytokines, JAK-STAT Signaling, PI3K-Akt
PPARGC1A	-0.111	0.345	-0.787	0.565	0.926	0.58	1.48	0.756	1	lm.nb	Metabolic Stress, Regulation
CD74	-0.137	0.427	-0.973	0.699	0.909	0.509	1.62	0.756	1	lm.nb	Antigen Presentation
ISG20	-0.12	0.376	-0.857	0.616	0.92	0.552	1.53	0.757	1	lm.nb	Cytokine And Chemokine Signaling, Interferon Signaling
LOC102156614	-0.186	0.587	-1.34	0.964	0.879	0.396	1.95	0.759	1	lm.nb	Antigen Presentation, Apoptosis, Autophagy
CD83	0.103	0.325	-0.534	0.74	1.07	0.69	1.67	0.76	1	lm.nb
C7	0.239	0.756	-1.24	1.72	1.18	0.423	3.29	0.76	1	lm.nb	Complement, Complement System
ITGA1	0.134	0.432	-0.712	0.98	1.1	0.61	1.97	0.764	1	lm.nb	Adhesion, Immune Cell Adhesion And Migration, Lymphoid Compartment, Matrix Remodeling And Metastasis, NK Cell Functions, PI3K-Akt, T-Cell Functions
TNFSF10	-0.113	0.365	-0.829	0.602	0.925	0.563	1.52	0.764	1	lm.nb	Apoptosis, Cell Cycle, Cytokine And Chemokine Signaling, Cytokines, Cytotoxicity, Regulation, TNF Superfamily
PVR	0.138	0.449	-0.742	1.02	1.1	0.598	2.02	0.767	1	lm.nb	Immune Cell Adhesion And Migration, Lymphoid Compartment, Regulation
FLT3LG	0.0938	0.306	-0.505	0.693	1.07	0.704	1.62	0.767	1	lm.nb	Cytokine And Chemokine Signaling, Cytokines
GSK3B	0.032	0.104	-0.172	0.236	1.02	0.887	1.18	0.767	1	lm.nb	Hedgehog Signaling, PI3K-Akt, Regulation, Wnt Signaling
IL22RA1	-0.298	0.985	-2.23	1.63	0.814	0.213	3.1	0.77	1	lm.nb	Chemokines, Cytokine And Chemokine Signaling, Cytotoxicity, JAK-STAT Signaling
MKI67	-0.158	0.526	-1.19	0.873	0.896	0.438	1.83	0.771	1	lm.nb	Cell Cycle, Cell Proliferation
TREM2	-0.162	0.544	-1.23	0.904	0.894	0.427	1.87	0.773	1	lm.nb	Myeloid Compartment
S100A10	0.111	0.374	-0.621	0.844	1.08	0.65	1.79	0.773	1	lm.nb	Macrophage Functions, Myeloid Compartment
CISH	-0.0809	0.279	-0.628	0.466	0.945	0.647	1.38	0.779	1	lm.nb	Cytokine And Chemokine Signaling, Cytokines
PTEN	0.0595	0.205	-0.342	0.461	1.04	0.789	1.38	0.779	1	lm.nb	PI3K-Akt, Regulation
HSD11B1	0.182	0.626	-1.05	1.41	1.13	0.484	2.66	0.779	1	lm.nb	Cell Functions
CASP10	-0.132	0.455	-1.02	0.76	0.913	0.492	1.69	0.78	1	lm.nb	Apoptosis
TGFB2	0.117	0.403	-0.673	0.906	1.08	0.627	1.87	0.78	1	lm.nb	Angiogenesis, Cell Proliferation, Cytokine And Chemokine Signaling, Interleukins, MAPK, Matrix Remodeling And Metastasis, TGF-beta Signaling
HLA-DRB1	-0.114	0.395	-0.889	0.66	0.924	0.54	1.58	0.78	1	lm.nb	Antigen Presentation, Antigen Processing
FCER1A	0.167	0.578	-0.966	1.3	1.12	0.512	2.46	0.78	1	lm.nb
SDC4	0.129	0.453	-0.759	1.02	1.09	0.591	2.02	0.783	1	lm.nb	Macrophage Functions, Myeloid Compartment
DDX5	0.0374	0.132	-0.22	0.295	1.03	0.858	1.23	0.784	1	lm.nb	Interferon Signaling, Pathogen Defense
INPPL1	0.0396	0.14	-0.234	0.314	1.03	0.85	1.24	0.784	1	lm.nb	Matrix Remodeling And Metastasis, Regulation
MTOR	-0.0426	0.151	-0.339	0.254	0.971	0.79	1.19	0.785	1	lm.nb	Metabolic Stress, PI3K-Akt, Regulation
GZMA	-0.264	0.945	-2.12	1.59	0.833	0.231	3.01	0.787	1	lm.nb	Cell Functions, Lymphoid Compartment
ATF2	-0.0457	0.164	-0.368	0.276	0.969	0.775	1.21	0.788	1	lm.nb	Cytokine And Chemokine Signaling
LAIR1	-0.115	0.416	-0.93	0.699	0.923	0.525	1.62	0.789	1	lm.nb	Cell Functions
TRGC3	0.681	2.53	-4.27	5.63	1.6	0.0519	49.6	0.794	1	loglinear	Costimulatory Signaling, T-Cell Functions
CREB1	-0.0342	0.127	-0.283	0.215	0.977	0.822	1.16	0.794	1	lm.nb	Cytokine And Chemokine Signaling
FASLG	-0.111	0.426	-0.945	0.724	0.926	0.519	1.65	0.801	1	lm.nb	B-Cell Functions, Regulation, T-Cell Functions, TNF Superfamily, Transporter Functions
TNKS2	0.0486	0.189	-0.322	0.419	1.03	0.8	1.34	0.804	1	lm.nb	Cell Cycle, Epigenetic Regulation
GZMH	0.181	0.708	-1.21	1.57	1.13	0.434	2.97	0.804	1	lm.nb	Cell Functions, Lymphoid Compartment
STK11	0.0311	0.122	-0.208	0.27	1.02	0.866	1.21	0.805	1	lm.nb	MAPK, Regulation
IFNAR2	0.0696	0.273	-0.466	0.605	1.05	0.724	1.52	0.805	1	lm.nb	Chemokines, Cytokine And Chemokine Signaling, Interferon Signaling, JAK-STAT Signaling
CALHM6	0.0773	0.309	-0.528	0.683	1.06	0.693	1.61	0.809	1	lm.nb	Macrophage Functions, Myeloid Compartment
RB1	-0.0393	0.158	-0.348	0.269	0.973	0.786	1.21	0.809	1	lm.nb	Cell Cycle, Cell Proliferation
TNFSF12	0.0769	0.31	-0.53	0.684	1.05	0.693	1.61	0.81	1	lm.nb	Angiogenesis, Chemokines, Cytokine And Chemokine Signaling, NF-kB Signaling, TNF Superfamily
KLRG1	0.0851	0.343	-0.587	0.757	1.06	0.666	1.69	0.81	1	lm.nb	NK Cell Functions, Regulation
ITGAL	0.0869	0.357	-0.614	0.787	1.06	0.654	1.73	0.814	1	lm.nb	Adhesion, Immune Cell Adhesion And Migration, Matrix Remodeling And Metastasis, Regulation
STAT1	-0.058	0.244	-0.537	0.421	0.961	0.689	1.34	0.818	1	lm.nb	Angiogenesis, Chemokines, Cytokine And Chemokine Signaling, Cytotoxicity, Interferon Signaling, JAK-STAT Signaling, Lymphoid Compartment, Regulation
PIK3CA	-0.0489	0.206	-0.453	0.355	0.967	0.73	1.28	0.819	1	lm.nb	PI3K-Akt, Regulation
IKBKB	0.0264	0.115	-0.199	0.251	1.02	0.871	1.19	0.824	1	lm.nb	Antigen Presentation, Apoptosis, Costimulatory Signaling, Cytokine And Chemokine Signaling, MAPK, Metabolic Stress, NF-kB Signaling, PI3K-Akt
VCAM1	0.149	0.647	-1.12	1.42	1.11	0.461	2.67	0.824	1	lm.nb	Adhesion, Cytokine And Chemokine Signaling, Immune Cell Adhesion And Migration, Interferon Signaling, Matrix Remodeling And Metastasis, NF-kB Signaling, Regulation
ILF3	-0.0487	0.213	-0.467	0.369	0.967	0.724	1.29	0.825	1	lm.nb	Chemokines
AXL	-0.107	0.469	-1.03	0.813	0.928	0.491	1.76	0.825	1	lm.nb
JAML	0.0725	0.322	-0.558	0.704	1.05	0.679	1.63	0.827	1	lm.nb	Lymphoid Compartment, Regulation
CLU	0.166	0.743	-1.29	1.62	1.12	0.409	3.08	0.829	1	lm.nb	Complement System
ZEB1	0.0842	0.378	-0.657	0.826	1.06	0.634	1.77	0.83	1	lm.nb	Macrophage Functions, Myeloid Compartment
BLNK	-0.104	0.468	-1.02	0.813	0.931	0.493	1.76	0.83	1	lm.nb	Cytokine And Chemokine Signaling, NF-kB Signaling
ATF1	0.0299	0.139	-0.242	0.302	1.02	0.846	1.23	0.834	1	lm.nb	Cytokine And Chemokine Signaling
DLA-DRA	-0.0643	0.299	-0.651	0.522	0.956	0.637	1.44	0.835	1	lm.nb	Antigen Presentation, Antigen Processing, Costimulatory Signaling, Cytokine And Chemokine Signaling, Immune Cell Adhesion And Migration, Interferon Signaling
BCL6	0.0916	0.426	-0.743	0.927	1.07	0.597	1.9	0.835	1	lm.nb	Cytokine And Chemokine Signaling, Regulation
BRCA2	-0.0985	0.46	-1	0.803	0.934	0.5	1.74	0.836	1	lm.nb	Cell Cycle, DNA Damage Repair
FCER1G	0.0483	0.226	-0.394	0.49	1.03	0.761	1.4	0.836	1	lm.nb	Regulation
ATG12	-0.0449	0.222	-0.48	0.391	0.969	0.717	1.31	0.845	1	lm.nb	Autophagy
CPA3	-0.18	0.895	-1.93	1.57	0.882	0.262	2.98	0.845	1	lm.nb
TERT	0.0921	0.46	-0.81	0.994	1.07	0.57	1.99	0.846	1	lm.nb	Cell Cycle, Epigenetic Regulation
NKG7	0.137	0.685	-1.2	1.48	1.1	0.434	2.79	0.846	1	lm.nb	Cytotoxicity, NK Cell Functions
CASP8	-0.061	0.314	-0.676	0.554	0.959	0.626	1.47	0.851	1	lm.nb	Apoptosis
PTHLH	-0.0927	0.484	-1.04	0.855	0.938	0.486	1.81	0.853	1	lm.nb	Cell Cycle, Cell Proliferation
CHEK2	0.0436	0.232	-0.411	0.499	1.03	0.752	1.41	0.856	1	lm.nb	Cell Cycle, DNA Damage Repair
PSMB8	-0.0774	0.438	-0.936	0.781	0.948	0.523	1.72	0.864	1	lm.nb	Antigen Presentation, Apoptosis, Cell Proliferation, Chemokines, Costimulatory Signaling, Cytokine And Chemokine Signaling, Hedgehog Signaling, Interferon Signaling, NF-kB Signaling
MYD88	-0.045	0.255	-0.544	0.454	0.969	0.686	1.37	0.864	1	lm.nb	Antigen Presentation, Cytokine And Chemokine Signaling, NF-kB Signaling, TLR
CD96	0.121	0.69	-1.23	1.47	1.09	0.426	2.78	0.865	1	lm.nb	Lymphoid Compartment, Regulation
IL3RA	-0.115	0.658	-1.4	1.18	0.924	0.378	2.26	0.866	1	lm.nb	Apoptosis, Cell Functions, Cytokine And Chemokine Signaling, JAK-STAT Signaling
REL	-0.0718	0.412	-0.88	0.736	0.951	0.543	1.67	0.866	1	lm.nb	NF-kB Signaling, Regulation
IDH1	0.0675	0.392	-0.701	0.836	1.05	0.615	1.79	0.868	1	lm.nb	Metabolic Stress, Microglial Functions, Myeloid Compartment
MAP3K5	0.04	0.232	-0.415	0.495	1.03	0.75	1.41	0.868	1	lm.nb	Apoptosis, Hypoxia, MAPK, Metabolic Stress
LOC102156836	-0.0995	0.609	-1.29	1.09	0.933	0.408	2.13	0.874	1	lm.nb	Lymphoid Compartment, Pathogen Defense
HMGB1	-0.0301	0.187	-0.397	0.337	0.979	0.759	1.26	0.876	1	lm.nb	Angiogenesis, Apoptosis, Autophagy, Cytokine And Chemokine Signaling, DNA Damage Repair, Regulation
TANK	-0.0331	0.213	-0.45	0.384	0.977	0.732	1.3	0.88	1	lm.nb
ANXA1	-0.089	0.581	-1.23	1.05	0.94	0.427	2.07	0.882	1	lm.nb	Cytokine And Chemokine Signaling, Hypoxia, Transporter Functions
MST1R	-0.132	0.873	-1.84	1.58	0.913	0.279	2.99	0.884	1	lm.nb
IGHM	0.132	0.879	-1.59	1.86	1.1	0.332	3.62	0.884	1	lm.nb	B-Cell Functions, Lymphoid Compartment
IL25	0.0925	0.629	-1.14	1.33	1.07	0.454	2.51	0.887	1	lm.nb	Cytokine And Chemokine Signaling, Interleukins
TNFRSF12A	0.0692	0.476	-0.863	1	1.05	0.55	2	0.888	1	lm.nb	Angiogenesis, Cytokine And Chemokine Signaling, TNF Superfamily
CTSW	0.0735	0.507	-0.921	1.07	1.05	0.528	2.1	0.888	1	lm.nb	Antigen Presentation, Apoptosis, Transporter Functions
BID	-0.0339	0.234	-0.493	0.426	0.977	0.71	1.34	0.889	1	lm.nb	Apoptosis, Cell Cycle, Regulation
IL12A	0.0662	0.465	-0.845	0.977	1.05	0.557	1.97	0.89	1	lm.nb	Cytokine And Chemokine Signaling, Cytokines, Interleukins, JAK-STAT Signaling, NK Cell Functions, Regulation, T-Cell Functions
TYROBP	0.0461	0.332	-0.605	0.697	1.03	0.658	1.62	0.893	1	lm.nb	Cytotoxicity, NK Cell Functions
MUC1	-0.192	1.38	-2.9	2.52	0.876	0.134	5.72	0.893	1	lm.nb	Cytokine And Chemokine Signaling
ARG2	-0.0461	0.345	-0.723	0.631	0.969	0.606	1.55	0.897	1	lm.nb
TYMS	-0.0575	0.431	-0.902	0.787	0.961	0.535	1.73	0.897	1	lm.nb	Cell Functions, DNA Damage Repair
MET	0.136	1.03	-1.88	2.16	1.1	0.271	4.46	0.898	1	lm.nb	MAPK, Regulation
CDKN2B	0.0723	0.549	-1	1.15	1.05	0.499	2.22	0.898	1	lm.nb	Cell Cycle, Cell Proliferation
TRAF3	-0.0216	0.166	-0.348	0.304	0.985	0.786	1.23	0.9	1	lm.nb	Cytokine And Chemokine Signaling, NF-kB Signaling
NOTCH1	-0.087	0.672	-1.4	1.23	0.941	0.378	2.35	0.9	1	lm.nb	Angiogenesis, Notch Signaling, Regulation
IFIH1	-0.036	0.285	-0.594	0.522	0.975	0.662	1.44	0.903	1	lm.nb	Cytotoxicity, Interferon Signaling
IGF1R	-0.0564	0.456	-0.951	0.838	0.962	0.517	1.79	0.905	1	lm.nb	Autophagy, Senescence
LOC100686511	0.0385	0.314	-0.576	0.653	1.03	0.671	1.57	0.905	1	lm.nb
KDM5C	-0.0274	0.234	-0.486	0.432	0.981	0.714	1.35	0.91	1	lm.nb	Cell Functions, Epigenetic Regulation
CCND1	0.077	0.673	-1.24	1.4	1.05	0.423	2.63	0.912	1	lm.nb	Cell Cycle, Cell Proliferation
PCNA	-0.0418	0.367	-0.761	0.678	0.971	0.59	1.6	0.912	1	lm.nb	Cell Cycle, Cell Proliferation
DNMT3A	-0.0204	0.181	-0.375	0.334	0.986	0.771	1.26	0.913	1	lm.nb	Cell Functions, Epigenetic Regulation
DLA88	0.0573	0.521	-0.963	1.08	1.04	0.513	2.11	0.915	1	lm.nb	Antigen Presentation, Antigen Processing
PIN1	0.0201	0.188	-0.349	0.389	1.01	0.785	1.31	0.918	1	lm.nb	Cytokine And Chemokine Signaling
CD47	-0.0259	0.248	-0.513	0.461	0.982	0.701	1.38	0.919	1	lm.nb	Cytotoxicity, Macrophage Functions, Matrix Remodeling And Metastasis, Myeloid Compartment, Regulation, T-Cell Functions, Transporter Functions
PARP1	-0.023	0.22	-0.454	0.409	0.984	0.73	1.33	0.92	1	lm.nb	Cell Cycle, DNA Damage Repair
RAF1	-0.013	0.137	-0.282	0.256	0.991	0.822	1.19	0.927	1	lm.nb	MAPK, Senescence
IRAK4	-0.0272	0.29	-0.595	0.541	0.981	0.662	1.45	0.927	1	lm.nb	Cytokine And Chemokine Signaling, NF-kB Signaling
CD9	0.0382	0.412	-0.769	0.845	1.03	0.587	1.8	0.928	1	lm.nb
TUBB3	-0.0754	0.819	-1.68	1.53	0.949	0.312	2.89	0.929	1	lm.nb	Cell Functions, Hedgehog Signaling, Matrix Remodeling And Metastasis
MAP3K1	0.0239	0.266	-0.497	0.545	1.02	0.709	1.46	0.93	1	lm.nb
B2M	-0.0175	0.196	-0.402	0.367	0.988	0.757	1.29	0.931	1	lm.nb	Antigen Presentation, Antigen Processing
CD274	0.017	0.2	-0.376	0.41	1.01	0.771	1.33	0.934	1	lm.nb	B-Cell Functions, Cell Functions, Costimulatory Signaling, Immune Cell Adhesion And Migration, Lymphoid Compartment, T-Cell Functions
ITGA5	-0.0433	0.522	-1.07	0.981	0.97	0.477	1.97	0.936	1	lm.nb	Adhesion, Angiogenesis
DLA-79	-0.052	0.63	-1.29	1.18	0.965	0.41	2.27	0.936	1	lm.nb	Antigen Presentation, Antigen Processing, Cytokine And Chemokine Signaling, Cytotoxicity, Immune Cell Adhesion And Migration, Interferon Signaling, Regulation
BIRC5	-0.0429	0.523	-1.07	0.983	0.971	0.477	1.98	0.937	1	lm.nb	Apoptosis, Cell Cycle, Cell Proliferation, Cytokine And Chemokine Signaling
CCR2	-0.0324	0.405	-0.827	0.762	0.978	0.564	1.7	0.938	1	lm.nb	Angiogenesis, Cytokine And Chemokine Signaling, Cytokines
IL6ST	0.0219	0.278	-0.523	0.567	1.02	0.696	1.48	0.939	1	lm.nb	Chemokines, Cytokine And Chemokine Signaling, JAK-STAT Signaling
TREM1	0.0228	0.296	-0.557	0.603	1.02	0.68	1.52	0.941	1	lm.nb	Myeloid Compartment
CYFIP2	-0.0309	0.407	-0.828	0.766	0.979	0.563	1.7	0.941	1	lm.nb
CX3CR1	0.0456	0.606	-1.14	1.23	1.03	0.453	2.35	0.942	1	lm.nb	Angiogenesis, Chemokines, Cytokine And Chemokine Signaling, Microglial Functions
NPNT	-0.0637	0.871	-1.77	1.64	0.957	0.293	3.13	0.944	1	lm.nb	Macrophage Functions, Myeloid Compartment
S100A4	-0.0398	0.55	-1.12	1.04	0.973	0.461	2.05	0.944	1	lm.nb	Macrophage Functions, Myeloid Compartment
IL11RA	0.0269	0.378	-0.713	0.767	1.02	0.61	1.7	0.945	1	lm.nb	Chemokines, Cytokine And Chemokine Signaling, Cytotoxicity, JAK-STAT Signaling
IL13RA1	-0.0326	0.468	-0.95	0.884	0.978	0.518	1.85	0.946	1	lm.nb	Cytokine And Chemokine Signaling, Cytokines, JAK-STAT Signaling, T-Cell Functions
PIK3R1	0.0231	0.337	-0.638	0.684	1.02	0.643	1.61	0.947	1	lm.nb	PI3K-Akt, Regulation
IFNG	-0.0894	1.33	-2.7	2.52	0.94	0.154	5.74	0.948	1	lm.nb	Antigen Presentation, Cytokine And Chemokine Signaling, Cytokines, Cytotoxicity, Hypoxia, Interferon Signaling, Interleukins, JAK-STAT Signaling, Leukocyte Functions, Lymphoid Compartment, Macrophage Functions, NK Cell Functions, T-Cell Functions, TGF-beta Signaling
CHUK	0.0154	0.233	-0.442	0.472	1.01	0.736	1.39	0.949	1	lm.nb	Antigen Presentation, Apoptosis, Costimulatory Signaling, Cytokine And Chemokine Signaling, Hypoxia, MAPK, NF-kB Signaling, PI3K-Akt
PECAM1	-0.0265	0.443	-0.895	0.842	0.982	0.538	1.79	0.954	1	lm.nb	Immune Cell Adhesion And Migration, Matrix Remodeling And Metastasis, Transporter Functions
GFAP	-0.0477	0.883	-1.78	1.68	0.967	0.292	3.21	0.958	1	lm.nb	Cell Functions
LOC476396	-0.0515	0.97	-1.95	1.85	0.965	0.258	3.6	0.959	1	lm.nb	Adhesion, Immune Cell Adhesion And Migration, Pathogen Defense
LOC100683099	-0.027	0.509	-1.02	0.971	0.981	0.492	1.96	0.959	1	lm.nb	Antigen Presentation, Regulation
XCR1	0.0284	0.587	-1.12	1.18	1.02	0.459	2.26	0.963	1	lm.nb	Chemokines, Cytokine And Chemokine Signaling
KLRK1	-0.01	0.22	-0.441	0.421	0.993	0.737	1.34	0.965	1	lm.nb	Cytotoxicity, Lymphoid Compartment, NK Cell Functions, Regulation
LGALS3	0.0304	0.695	-1.33	1.39	1.02	0.397	2.63	0.966	1	lm.nb
CEBPA	-0.012	0.277	-0.554	0.53	0.992	0.681	1.44	0.966	1	lm.nb	Cell Functions, Epigenetic Regulation
CD44	0.0254	0.583	-1.12	1.17	1.02	0.461	2.25	0.966	1	lm.nb	Costimulatory Signaling, Cytokine And Chemokine Signaling, Interferon Signaling, Matrix Remodeling And Metastasis, Senescence, Transporter Functions
ITGB3	0.026	0.606	-1.16	1.21	1.02	0.447	2.32	0.967	1	lm.nb	Adhesion, Angiogenesis, Immune Cell Adhesion And Migration, Matrix Remodeling And Metastasis, PI3K-Akt
IL12B	0.0281	0.668	-1.28	1.34	1.02	0.412	2.53	0.967	1	lm.nb	Cytokine And Chemokine Signaling, Cytokines, Interleukins, JAK-STAT Signaling, NK Cell Functions, T-Cell Functions
MCAM	-0.0207	0.502	-1	0.964	0.986	0.498	1.95	0.968	1	lm.nb	Adhesion, Angiogenesis
ABL1	-0.0087	0.213	-0.426	0.409	0.994	0.744	1.33	0.968	1	lm.nb	Cell Cycle, Cell Proliferation, DNA Damage Repair, Hypoxia, Regulation, Senescence
CTSS	-0.0141	0.353	-0.705	0.677	0.99	0.613	1.6	0.969	1	lm.nb	Antigen Presentation, Apoptosis, Matrix Remodeling And Metastasis
C3	0.024	0.625	-1.2	1.25	1.02	0.435	2.38	0.97	1	lm.nb	Angiogenesis, Complement System, Regulation
CD8A	0.0222	0.601	-1.16	1.2	1.02	0.449	2.3	0.971	1	lm.nb	Antigen Presentation, Antigen Processing, Immune Cell Adhesion And Migration, Lymphoid Compartment, Pathogen Defense, T-Cell Functions
IL19	-0.0234	0.684	-1.36	1.32	0.984	0.388	2.49	0.974	1	lm.nb	Chemokines, Cytokine And Chemokine Signaling, Interleukins, JAK-STAT Signaling
TNKS	0.00561	0.168	-0.323	0.334	1	0.799	1.26	0.974	1	lm.nb	Cell Cycle, Epigenetic Regulation
NFATC1	-0.015	0.452	-0.901	0.871	0.99	0.536	1.83	0.974	1	lm.nb	Regulation, Wnt Signaling
TCF7	-0.0124	0.443	-0.88	0.855	0.991	0.543	1.81	0.978	1	lm.nb	Regulation, Wnt Signaling
DDR1	0.0132	0.496	-0.959	0.985	1.01	0.514	1.98	0.979	1	lm.nb	Adhesion, Matrix Remodeling And Metastasis
DLA-12	0.00597	0.225	-0.435	0.447	1	0.739	1.36	0.979	1	lm.nb	Antigen Presentation, Antigen Processing, Cytokine And Chemokine Signaling, Cytotoxicity, Immune Cell Adhesion And Migration, Interferon Signaling, Regulation
MARCO	0.0201	0.783	-1.51	1.55	1.01	0.35	2.94	0.98	1	lm.nb	Myeloid Compartment
FBXW11	0.00647	0.26	-0.504	0.517	1	0.705	1.43	0.981	1	lm.nb	NF-kB Signaling, Regulation
ERBB3	-0.0132	0.539	-1.07	1.04	0.991	0.477	2.06	0.981	1	lm.nb	MAPK, Regulation
NOD1	-0.00797	0.345	-0.684	0.668	0.994	0.623	1.59	0.982	1	lm.nb	Cytokine And Chemokine Signaling
LOC100049001	0.0179	0.799	-1.55	1.58	1.01	0.342	3	0.983	1	lm.nb	Cell Functions
IL7	0.0109	0.57	-1.11	1.13	1.01	0.464	2.19	0.985	1	lm.nb	Cytokine And Chemokine Signaling, Interleukins, JAK-STAT Signaling
PTK2	0.00713	0.383	-0.743	0.757	1	0.598	1.69	0.986	1	lm.nb	Cell Functions, Matrix Remodeling And Metastasis
TIGIT	0.00523	0.624	-1.22	1.23	1	0.43	2.34	0.994	1	lm.nb	Costimulatory Signaling, Immune Cell Adhesion And Migration, Lymphoid Compartment, T-Cell Functions
NRAS	0.000605	0.156	-0.305	0.307	1	0.809	1.24	0.997	1	lm.nb	MAPK, Senescence
CCL5	-0.00252	0.736	-1.45	1.44	0.998	0.367	2.71	0.997	1	lm.nb	Angiogenesis, Chemokines, Cytokine And Chemokine Signaling, Cytokines, Hypoxia, Myeloid Compartment
IL15RA	0.000728	0.284	-0.556	0.557	1	0.68	1.47	0.998	1	lm.nb	Chemokines, Cytokine And Chemokine Signaling, JAK-STAT Signaling
CMKLR1	0.001	0.523	-1.02	1.03	1	0.491	2.04	0.999	1	lm.nb	Chemokines

## Sheet: Supplemental table 4
Table S4. KEGG pathways analysis of up- and down-regulated DEGs in IMC-treated dogs with eCPMV immunotherapy.
Category	Term	Count	%	PValue	Genes	List Total	Pop Hits	Pop Total	Fold Enrichment	Bonferroni	Benjamini	FDR
Upregulated
KEGG_PATHWAY	cfa04657:IL-17 signaling pathway	8	32	2.08156e-10	NFKBIA, IL6, CXCL8, CCL20, TNFAIP3, PTGS2, CCL17, S100A9	18	89	8414	42.0175	2.64358e-08	2.64358e-08	2.08156e-08
KEGG_PATHWAY	cfa04060:Cytokine-cytokine receptor interaction	8	32	5.03329e-07	IL6, CD4, CD40LG, CXCL8, CCL20, LIF, CCL17, IL18R1	18	109	8414	30.0194	5.76113e-06	2.88057e-06	2.26817e-06
KEGG_PATHWAY	cfa04668:TNF signaling pathway	7	28	4.53633e-08	NFKBIA, IL6, CCL20, LIF, TNFAIP3, PTGS2, IL18R1	18	272	8414	13.7484	6.39207e-05	2.13076e-05	1.67776e-05
KEGG_PATHWAY	cfa04061:Viral protein interaction with cytokine and cytokine receptor	5	20	2.18777e-05	IL6, CXCL8, CCL20, CCL17, IL18R1	18	86	8414	27.177	0.00277464	0.000694617	0.000546942
KEGG_PATHWAY	cfa04064:NF-kappa B signaling pathway	5	20	3.38016e-05	NFKBIA, CD40LG, CXCL8, TNFAIP3, PTGS2	18	96	8414	24.3461	0.00428367	0.000807735	0.000636012
KEGG_PATHWAY	cfa04625:C-type lectin receptor signaling pathway	5	20	3.81607e-05	NFKBIA, IL6, CLEC7A, PTGS2, CCL17	18	99	8414	23.6083	0.00483478	0.000807735	0.000636012
KEGG_PATHWAY	cfa05167:Kaposi sarcoma-associated herpesvirus infection	5	20	0.000457364	NFKBIA, IL6, CXCL8, BAX, PTGS2	18	188	8414	12.432	0.0564431	0.0082979	0.00653378
KEGG_PATHWAY	cfa05417:Lipid and atherosclerosis	5	20	0.000646499	NFKBIA, IL6, CD40LG, CXCL8, BAX	18	206	8414	11.3457	0.0788496	0.0102632	0.00808124
KEGG_PATHWAY	cfa05163:Human cytomegalovirus infection	5	20	0.000813922	NFKBIA, IL6, CXCL8, BAX, PTGS2	18	219	8414	10.6722	0.098243	0.0114853	0.00904358
KEGG_PATHWAY	cfa05200:Pathways in cancer	5	20	0.0199284	NFKBIA, IL6, CXCL8, BAX, PTGS2	18	130	8414	14.3829	0.233484	0.0265621	0.0209151
KEGG_PATHWAY	cfa05135:Yersinia infection	4	16	0.00209151	NFKBIA, IL6, CD4, CXCL8	18	136	8414	13.7484	0.261047	0.0274692	0.0216293
KEGG_PATHWAY	cfa05162:Measles	4	16	0.00237922	NFKBIA, IL6, TNFAIP3, BAX	18	159	8414	11.7596	0.375966	0.0333379	0.0262503
KEGG_PATHWAY	cfa05164:Influenza A	4	16	0.00370611	NFKBIA, IL6, CXCL8, BAX	18	160	8414	11.6861	0.381202	0.0333379	0.0262503
KEGG_PATHWAY	cfa05161:Hepatitis B	4	16	0.00377221	NFKBIA, IL6, CXCL8, BAX	18	160	8414	11.6861	0.381202	0.0333379	0.0262503
KEGG_PATHWAY	cfa04621:NOD-like receptor signaling pathway	4	16	0.00377221	NFKBIA, IL6, CXCL8, TNFAIP3	18	47	8414	29.8369	0.394109	0.0333379	0.0262503
KEGG_PATHWAY	cfa04062:Chemokine signaling pathway	4	16	0.00533112	NFKBIA, CXCL8, CCL20, CCL17	18	181	8414	10.3303	0.492807	0.0423157	0.0333195
KEGG_PATHWAY	cfa05169:Epstein-Barr virus infection	4	16	0.00637363	NFKBIA, IL6, TNFAIP3, BAX	18	193	8414	9.68797	0.556049	0.0462566	0.0364225
KEGG_PATHWAY	cfa05166:Human T-cell leukemia virus 1 infection	4	16	0.0088066	NFKBIA, IL6, CD4, BAX	18	61	8414	22.9891	0.566281	0.0462566	0.0364225
KEGG_PATHWAY	cfa05132:Salmonella infection	4	16	0.0159189	NFKBIA, IL6, CXCL8, BAX	18	217	8414	8.61649	0.674825	0.0588652	0.0463505
KEGG_PATHWAY	cfa05144:Malaria	3	12	0.00393755	IL6, CD40LG, CXCL8	18	86	8414	16.3062	0.803049	0.0797358	0.0627841
KEGG_PATHWAY	cfa05134:Legionellosis	3	12	0.00655605	NFKBIA, IL6, CXCL8	18	89	8414	15.7566	0.823672	0.0797358	0.0627841
KEGG_PATHWAY	cfa05323:Rheumatoid arthritis	3	12	0.0127122	IL6, CXCL8, CCL20	18	92	8414	15.2428	0.842656	0.0797358	0.0627841
KEGG_PATHWAY	cfa04640:Hematopoietic cell lineage	3	12	0.0135717	IL6, CD4, CD38	18	270	8414	6.9251	0.869706	0.0797358	0.0627841
KEGG_PATHWAY	cfa05222:Small cell lung cancer	3	12	0.0144561	NFKBIA, BAX, PTGS2	18	97	8414	14.457	0.870803	0.0797358	0.0627841
KEGG_PATHWAY	cfa04620:Toll-like receptor signaling pathway	3	12	0.0159844	NFKBIA, IL6, CXCL8	18	102	8414	13.7484	0.89486	0.0797358	0.0627841
KEGG_PATHWAY	cfa04660:T cell receptor signaling pathway	3	12	0.0175796	NFKBIA, CD4, CD40LG	18	102	8414	13.7484	0.89486	0.0797358	0.0627841
KEGG_PATHWAY	cfa04933:AGE-RAGE signaling pathway in diabetic complications	3	12	0.0175796	IL6, CXCL8, BAX	18	102	8414	13.7484	0.89486	0.0797358	0.0627841
KEGG_PATHWAY	cfa04659:Th17 cell differentiation	3	12	0.0175796	NFKBIA, IL6, CD4	18	102	8414	13.7484	0.89486	0.0797358	0.0627841
KEGG_PATHWAY	cfa05142:Chagas disease	3	12	0.0175796	NFKBIA, IL6, CXCL8	18	536	8414	4.36049	0.922421	0.0872726	0.0687186
KEGG_PATHWAY	cfa04936:Alcoholic liver disease	3	12	0.0292843	NFKBIA, IL6, CXCL8	18	134	8414	10.4652	0.977055	0.12397	0.0976144
KEGG_PATHWAY	cfa04514:Cell adhesion molecules	3	12	0.0330138	CD4, CD40LG, JAM3	18	143	8414	9.80653	0.985927	0.13525	0.106496
KEGG_PATHWAY	cfa05152:Tuberculosis	3	12	0.0423996	IL6, CLEC7A, BAX	18	164	8414	8.55081	0.995922	0.168273	0.132499
KEGG_PATHWAY	cfa04932:Non-alcoholic fatty liver disease	3	12	0.0486604	IL6, CXCL8, BAX	18	177	8414	7.92279	0.998227	0.187269	0.147456
KEGG_PATHWAY	cfa05202:Transcriptional misregulation in cancer	3	12	0.053184	IL6, CXCL8, BAX	18	186	8414	7.53943	0.999032	0.198658	0.156424
KEGG_PATHWAY	cfa05170:Human immunodeficiency virus 1 infection	3	12	0.0654006	NFKBIA, CD4, BAX	18	209	8414	6.70973	0.999814	0.234879	0.184944
KEGG_PATHWAY	cfa05340:Primary immunodeficiency	2	8	0.0665799	CD4, CD40LG	18	34	8414	27.4967	0.999842	0.234879	0.184944
KEGG_PATHWAY	cfa04672:Intestinal immune network for IgA production	2	8	0.0778872	IL6, CD40LG	18	40	8414	23.3722	0.999966	0.267343	0.210506
Downregulated
Category	Term	Count	%	PValue	Genes	List Total	Pop Hits	Pop Total	Fold Enrichment	Bonferroni	Benjamini	FDR
KEGG_PATHWAY	cfa05321:Inflammatory bowel disease	2	28.5714	0.0340024	TLR5, IL12RB2	6	58	8414	48.3563	0.789175	1	1
KEGG_PATHWAY	cfa04668:TNF signaling pathway	2	28.5714	0.063131	IFGGC1, CREB5	6	109	8414	25.7309	0.946844	1	1
KEGG_PATHWAY	cfa04630:JAK-STAT signaling pathway	2	28.5714	0.0915526	IL13RA2, IL12RB2	6	160	8414	17.5292	0.986711	1	1
